# Supplementary material for: Semiconducting MOFs on ultraviolet laser-induced graphene with a hierarchical pore architecture for NO2 monitoring
Source: Nat Commun. 2023 May 30;14:3114. doi: 10.1038/s41467-023-38918-3 (PMC10229625; doi:10.1038/s41467-023-38918-3)
Supplement: Supplementary file 2 — Source Data [file 41467_2023_38918_MOESM2_ESM.xlsx]

## Sheet: Figure 3a
High-resolution Raman spectra of LIG and LIG@Cu3HHTP2
	Intensity					Intensity
Raman shift (cm-1)	0.4W	LIG (0.5W)	LIG (0.7W)		Raman shift (cm-1)	LIG@Cu3HHTP2
250.102	0.24269	0.03524	0.06249		251.057	0.01028
252.03	0.24273	0.0353	0.06276		252.971	0.00894
253.959	0.24276	0.0354	0.06292		254.883	0.00761
255.887	0.2428	0.0355	0.06292		256.797	0.00649
257.816	0.24287	0.03558	0.06278		258.709	0.00569
259.744	0.24293	0.0356	0.06254		260.621	0.0053
261.673	0.24295	0.03555	0.06226		262.533	0.00527
263.601	0.24292	0.0354	0.06198		264.443	0.0055
265.529	0.24276	0.03516	0.06172		266.354	0.00586
267.458	0.24244	0.03482	0.06146		268.266	0.0062
269.386	0.24194	0.03437	0.06114		270.174	0.0064
271.315	0.24124	0.0338	0.06068		272.084	0.00641
273.243	0.24039	0.03313	0.05999		273.992	0.00625
275.172	0.23947	0.03235	0.05905		275.902	0.00599
277.1	0.23856	0.03148	0.05785		277.811	0.00572
279.029	0.23778	0.03056	0.05644		279.717	0.00553
280.957	0.23721	0.02963	0.05495		281.625	0.0055
282.886	0.23692	0.02872	0.05349		283.531	0.00565
284.814	0.23693	0.02786	0.05222		285.438	0.00594
286.743	0.23719	0.02707	0.05123		287.344	0.00633
288.671	0.23765	0.02636	0.05058		289.25	0.00673
290.6	0.23821	0.0257	0.05029		291.154	0.0071
292.528	0.2388	0.02507	0.05031		293.061	0.00739
294.457	0.23935	0.02446	0.05055		294.965	0.00763
296.385	0.23983	0.02387	0.05091		296.869	0.00787
298.313	0.24023	0.02329	0.05129		298.771	0.00819
300.242	0.2406	0.02276	0.05161		300.676	0.00869
302.17	0.24098	0.02229	0.05181		302.578	0.00943
304.099	0.24143	0.02192	0.05185		304.48	0.01046
306.027	0.24194	0.02162	0.05171		306.381	0.01176
307.956	0.24251	0.02138	0.05139		308.283	0.01328
309.884	0.24308	0.02116	0.0509		310.184	0.01494
311.813	0.24359	0.02089	0.05024		312.084	0.01663
313.741	0.24398	0.02052	0.04946		313.984	0.01827
315.67	0.24416	0.02005	0.04859		315.885	0.01978
317.598	0.24416	0.01948	0.0477		317.783	0.02113
319.527	0.24396	0.01886	0.04685		319.682	0.02233
321.455	0.24361	0.01826	0.04613		321.58	0.02345
323.384	0.24321	0.01778	0.04557		323.479	0.02456
325.312	0.24278	0.01745	0.04521		325.377	0.02574
327.24	0.24243	0.0173	0.04504		327.273	0.02708
329.169	0.24216	0.01729	0.045		329.17	0.02862
331.097	0.24199	0.01733	0.04502		331.066	0.03038
333.026	0.24188	0.01733	0.045		332.963	0.03237
334.954	0.24179	0.01719	0.04487		334.857	0.03452
336.883	0.24166	0.01682	0.04456		336.754	0.03678
338.811	0.24147	0.01623	0.04406		338.648	0.03909
340.74	0.24117	0.01547	0.0434		340.543	0.04138
342.668	0.24075	0.01463	0.04264		342.436	0.04362
344.597	0.24025	0.01383	0.04188		344.33	0.04579
346.525	0.23968	0.0132	0.04121		346.223	0.04789
348.454	0.23909	0.0128	0.04071		348.115	0.04997
350.382	0.23852	0.01266	0.04042		350.006	0.05206
352.31	0.23802	0.01271	0.04035		351.898	0.05418
354.239	0.2376	0.01287	0.04045		353.789	0.05637
356.167	0.23731	0.01303	0.04067		355.68	0.05863
358.096	0.23716	0.01311	0.04091		357.57	0.06095
360.024	0.23716	0.01305	0.0411		359.461	0.06329
361.953	0.23729	0.01288	0.04117		361.352	0.06563
363.881	0.23756	0.01267	0.04108		363.24	0.0679
365.81	0.2379	0.01252	0.04081		365.129	0.07009
367.738	0.2383	0.01254	0.0404		367.018	0.07213
369.667	0.23869	0.01279	0.03988		368.904	0.07401
371.595	0.23902	0.01327	0.03935		370.793	0.07567
373.524	0.23925	0.01393	0.03888		372.68	0.07708
375.452	0.23935	0.01465	0.03854		374.566	0.07818
377.381	0.23931	0.01531	0.03839		376.453	0.07891
379.309	0.23912	0.01575	0.03848		378.338	0.07922
381.238	0.23881	0.01589	0.03878		380.225	0.07908
383.166	0.23841	0.0157	0.03924		382.109	0.07848
385.094	0.23794	0.01518	0.03977		383.994	0.07748
387.023	0.23743	0.01444	0.04025		385.877	0.07615
388.951	0.2369	0.01356	0.04057		387.762	0.07465
390.88	0.23639	0.01268	0.04061		389.645	0.07312
392.808	0.23591	0.0119	0.04033		391.527	0.07172
394.737	0.2355	0.01127	0.0397		393.41	0.07057
396.665	0.23522	0.01085	0.0388		395.291	0.06971
398.594	0.23509	0.01065	0.03773		397.174	0.06913
400.522	0.23519	0.01066	0.03664		399.055	0.06874
402.451	0.23554	0.01087	0.03568		400.936	0.06841
404.379	0.23614	0.01126	0.03498		402.816	0.06797
406.308	0.23697	0.01182	0.03461		404.695	0.0673
408.236	0.23797	0.01251	0.03457		406.576	0.06632
410.164	0.23902	0.01329	0.03481		408.455	0.06503
412.093	0.23998	0.01411	0.03523		410.334	0.06351
414.021	0.24074	0.01488	0.03569		412.211	0.06189
415.95	0.24118	0.01552	0.03609		414.09	0.06032
417.878	0.24124	0.01597	0.03634		415.967	0.05891
419.807	0.24092	0.01618	0.0364		417.844	0.05772
421.735	0.24027	0.01615	0.03628		419.721	0.05668
423.664	0.23941	0.01591	0.03605		421.598	0.05568
425.592	0.23849	0.01553	0.03576		423.473	0.05453
427.521	0.23764	0.0151	0.03547		425.348	0.05301
429.449	0.23699	0.01471	0.03523		427.223	0.05097
431.378	0.2366	0.01441	0.03502		429.098	0.04836
433.306	0.23652	0.01423	0.03483		430.973	0.04523
435.235	0.23669	0.01415	0.03459		432.846	0.04176
437.163	0.23703	0.01414	0.03424		434.719	0.03823
439.091	0.23743	0.01411	0.03377		436.592	0.03497
441.02	0.23781	0.01401	0.03315		438.465	0.03226
442.948	0.23808	0.01377	0.03243		440.336	0.0303
444.877	0.2382	0.01337	0.03166		442.209	0.02918
446.805	0.23817	0.0128	0.03091		444.08	0.02881
448.734	0.238	0.01211	0.03024		445.951	0.029
450.662	0.23774	0.01133	0.0297		447.82	0.02948
452.591	0.23743	0.01053	0.02929		449.691	0.02995
454.519	0.23708	0.00976	0.02899		451.561	0.03016
456.448	0.2367	0.00906	0.02876		453.43	0.02995
458.376	0.23628	0.00848	0.02853		455.299	0.02928
460.305	0.23582	0.00802	0.02824		457.168	0.02822
462.233	0.23529	0.00768	0.02786		459.035	0.02694
464.162	0.2347	0.00745	0.02736		460.902	0.02562
466.09	0.23407	0.00727	0.02676		462.77	0.02445
468.019	0.23346	0.0071	0.02607		464.637	0.02355
469.947	0.23291	0.00689	0.02531		466.502	0.02297
471.875	0.23245	0.00659	0.02451		468.369	0.02264
473.804	0.23211	0.00613	0.0237		470.234	0.02247
475.732	0.23191	0.00551	0.02288		472.1	0.02229
477.661	0.23182	0.00471	0.02205		473.963	0.02195
479.589	0.23183	0.00377	0.02124		475.828	0.02133
481.518	0.2319	0.00272	0.02045		477.691	0.02038
483.446	0.23201	0.00163	0.01973		479.555	0.01912
485.375	0.23216	0.000566466	0.01909		481.418	0.01761
487.303	0.23236	-0.000412258	0.01857		483.281	0.01599
489.232	0.23262	-0.00127	0.01817		485.143	0.0144
491.16	0.23296	-0.00198	0.0179		487.006	0.01297
493.089	0.23336	-0.00256	0.01771		488.867	0.01181
495.017	0.2338	-0.003	0.01754		490.727	0.01099
496.945	0.23421	-0.00334	0.01731		492.588	0.01051
498.874	0.23452	-0.00359	0.01694		494.447	0.01036
500.802	0.23466	-0.00375	0.01637		496.309	0.01051
502.731	0.23457	-0.00384	0.01556		498.168	0.0109
504.659	0.23427	-0.00388	0.01453		500.025	0.01151
506.588	0.2338	-0.00388	0.01332		501.885	0.01231
508.516	0.23324	-0.00389	0.01202		503.742	0.01331
510.445	0.2327	-0.00397	0.01076		505.6	0.01453
512.373	0.23232	-0.00417	0.00965		507.457	0.01599
514.302	0.23219	-0.00454	0.0088		509.314	0.0177
516.23	0.23234	-0.0051	0.00827		511.172	0.01964
518.159	0.23275	-0.00582	0.00811		513.027	0.02174
520.087	0.23335	-0.00663	0.00828		514.883	0.02389
522.016	0.23405	-0.00741	0.00874		516.738	0.02596
523.944	0.23474	-0.00804	0.00939		518.592	0.02779
525.872	0.23533	-0.00839	0.01014		520.447	0.02924
527.801	0.23577	-0.00836	0.01088		522.301	0.03017
529.729	0.23607	-0.00793	0.01153		524.154	0.03053
531.658	0.23627	-0.00713	0.01204		526.008	0.03032
533.586	0.23645	-0.00606	0.01239		527.861	0.02961
535.515	0.23664	-0.00488	0.0126		529.713	0.02853
537.443	0.23689	-0.00373	0.01271		531.564	0.02722
539.372	0.2372	-0.00277	0.01276		533.416	0.02588
541.3	0.23754	-0.00211	0.01282		535.268	0.02466
543.229	0.23786	-0.0018	0.01292		537.119	0.02366
545.157	0.2381	-0.00183	0.0131		538.969	0.02297
547.086	0.23825	-0.00217	0.01336		540.818	0.0226
549.014	0.23832	-0.00272	0.01366		542.668	0.02253
550.943	0.23836	-0.00339	0.01398		544.518	0.02274
552.871	0.23845	-0.00408	0.01427		546.365	0.02316
554.799	0.23867	-0.00472	0.01448		548.215	0.02375
556.728	0.23908	-0.00524	0.01458		550.062	0.0245
558.656	0.23969	-0.00559	0.01456		551.91	0.02537
560.585	0.24054	-0.00574	0.01442		553.756	0.02639
562.513	0.24146	-0.00567	0.01418		555.604	0.02753
564.442	0.24233	-0.0054	0.01387		557.449	0.02881
566.37	0.24303	-0.00495	0.01352		559.295	0.0302
568.299	0.24347	-0.00437	0.01318		561.141	0.03167
570.227	0.24358	-0.00374	0.01286		562.986	0.03315
572.156	0.24335	-0.00314	0.0126		564.83	0.0346
574.084	0.24285	-0.00267	0.01241		566.676	0.03592
576.013	0.24216	-0.0024	0.01231		568.52	0.03705
577.941	0.24138	-0.00234	0.01228		570.363	0.03791
579.87	0.24061	-0.00247	0.01233		572.205	0.03844
581.798	0.23994	-0.00273	0.01245		574.049	0.03859
583.726	0.23942	-0.00301	0.01261		575.891	0.03833
585.655	0.23905	-0.00316	0.01278		577.732	0.03765
587.583	0.23887	-0.00309	0.01292		579.574	0.03658
589.512	0.23886	-0.00271	0.01299		581.414	0.03517
591.44	0.23902	-0.00202	0.01297		583.256	0.03347
593.369	0.23932	-0.00107	0.01284		585.096	0.03156
595.297	0.23976	2.12109e-05	0.0126		586.936	0.02952
597.226	0.24033	0.00111	0.0123		588.773	0.02741
599.154	0.24098	0.00206	0.01197		590.613	0.02528
601.083	0.24166	0.00276	0.01169		592.451	0.02315
603.011	0.24228	0.00313	0.01151		594.291	0.02106
604.94	0.24279	0.0032	0.01148		596.127	0.01902
606.868	0.24312	0.00302	0.01162		597.965	0.01707
608.797	0.24324	0.00272	0.0119		599.803	0.01527
610.725	0.24314	0.00242	0.01228		601.639	0.01366
612.653	0.24288	0.00222	0.0127		603.475	0.01233
614.582	0.24253	0.0022	0.01309		605.311	0.01134
616.51	0.2422	0.00239	0.01337		607.146	0.01074
618.439	0.242	0.00276	0.01352		608.98	0.01056
620.367	0.242	0.00323	0.01351		610.816	0.01078
622.296	0.24222	0.00373	0.01337		612.65	0.01141
624.224	0.24268	0.00416	0.01314		614.484	0.01243
626.153	0.24328	0.00445	0.01285		616.316	0.01389
628.081	0.24394	0.00457	0.01255		618.15	0.0159
630.01	0.24451	0.00453	0.01227		619.982	0.01865
631.938	0.2449	0.00435	0.01203		621.814	0.02234
633.867	0.24501	0.00409	0.01182		623.646	0.02722
635.795	0.24482	0.00382	0.01164		625.479	0.03345
637.723	0.24435	0.00358	0.01149		627.309	0.04107
639.652	0.24366	0.0034	0.01136		629.139	0.04992
641.58	0.24286	0.0033	0.01127		630.969	0.05964
643.509	0.24206	0.00323	0.01123		632.799	0.06965
645.437	0.24138	0.00318	0.01128		634.629	0.07921
647.366	0.24088	0.00309	0.01141		636.457	0.08752
649.294	0.24058	0.00294	0.01164		638.285	0.09381
651.223	0.24046	0.00272	0.01194		640.113	0.09746
653.151	0.24048	0.00245	0.01226		641.941	0.09808
655.08	0.24052	0.00218	0.01256		643.77	0.09556
657.008	0.24053	0.00197	0.01278		645.596	0.09007
658.937	0.24041	0.0019	0.01289		647.422	0.08208
660.865	0.24014	0.00201	0.01286		649.248	0.07224
662.794	0.23971	0.00233	0.01268		651.074	0.06133
664.722	0.23917	0.00286	0.01237		652.9	0.05019
666.65	0.23858	0.00354	0.01197		654.725	0.03961
668.579	0.23802	0.00429	0.01151		656.549	0.03028
670.507	0.23755	0.00502	0.01103		658.373	0.02275
672.436	0.23722	0.00564	0.01057		660.197	0.01735
674.364	0.23704	0.00608	0.01015		662.02	0.0142
676.293	0.23698	0.0063	0.0098		663.844	0.01317
678.221	0.23701	0.00631	0.00954		665.666	0.01393
680.15	0.23709	0.00614	0.00938		667.488	0.01594
682.078	0.23717	0.00587	0.00935		669.311	0.01861
684.007	0.23726	0.00556	0.00945		671.131	0.02136
685.935	0.23737	0.00528	0.00966		672.951	0.02374
687.864	0.23757	0.00507	0.00998		674.771	0.0256
689.792	0.23793	0.00496	0.01035		676.592	0.0271
691.721	0.2385	0.00494	0.01073		678.412	0.02876
693.649	0.23934	0.00499	0.01104		680.232	0.03135
695.577	0.24044	0.0051	0.01124		682.051	0.03578
697.506	0.24175	0.00525	0.01128		683.869	0.04283
699.434	0.24317	0.00544	0.01115		685.688	0.05299
701.363	0.24453	0.00567	0.01086		687.506	0.06622
703.291	0.2457	0.00595	0.01047		689.322	0.08189
705.22	0.24652	0.0063	0.01003		691.139	0.09877
707.148	0.24686	0.0067	0.00961		692.955	0.1152
709.077	0.24669	0.00713	0.00928		694.771	0.12936
711.005	0.24602	0.00756	0.00906		696.588	0.13951
712.934	0.24494	0.00794	0.00896		698.404	0.14441
714.862	0.24359	0.0082	0.00898		700.219	0.14343
716.791	0.24216	0.00831	0.00909		702.033	0.13674
718.719	0.24081	0.00822	0.00924		703.848	0.12525
720.648	0.2397	0.00792	0.00939		705.66	0.11041
722.576	0.23892	0.00742	0.00953		707.475	0.09397
724.505	0.23849	0.00675	0.00964		709.287	0.07763
726.433	0.2384	0.00597	0.00971		711.1	0.06281
728.361	0.23856	0.00514	0.00976		712.912	0.05042
730.29	0.23886	0.00435	0.00978		714.725	0.04081
732.218	0.2392	0.00368	0.00977		716.535	0.03381
734.147	0.23947	0.00322	0.00972		718.346	0.0289
736.075	0.23963	0.00301	0.00962		720.156	0.0254
738.004	0.23966	0.0031	0.00944		721.967	0.02265
739.932	0.23959	0.0035	0.00919		723.777	0.02018
741.861	0.23946	0.00417	0.00887		725.586	0.01778
743.789	0.23932	0.00502	0.00851		727.396	0.01547
745.718	0.23922	0.00595	0.00814		729.205	0.01344
747.646	0.23917	0.00683	0.00779		731.012	0.01194
749.575	0.23915	0.00753	0.00752		732.82	0.01113
751.503	0.23912	0.00797	0.00734		734.629	0.0111
753.432	0.23904	0.00808	0.00725		736.436	0.01174
755.36	0.23886	0.0079	0.00726		738.242	0.01284
757.288	0.2386	0.00749	0.00731		740.049	0.01411
759.217	0.23827	0.00699	0.00738		741.854	0.01528
761.145	0.23796	0.00654	0.0074		743.66	0.01615
763.074	0.23775	0.00628	0.00735		745.465	0.01664
765.002	0.23775	0.00631	0.0072		747.27	0.01675
766.931	0.23801	0.00667	0.00694		749.074	0.01659
768.859	0.23856	0.00734	0.00658		750.877	0.01628
770.788	0.23935	0.0082	0.00616		752.682	0.01595
772.716	0.24028	0.00913	0.00573		754.484	0.01566
774.645	0.24123	0.00996	0.00534		756.287	0.01542
776.573	0.24205	0.01056	0.00507		758.09	0.01517
778.502	0.24262	0.01086	0.00497		759.891	0.01486
780.43	0.24284	0.01082	0.00507		761.693	0.01441
782.359	0.24274	0.0105	0.00539		763.494	0.01379
784.287	0.24234	0.01	0.00593		765.295	0.01302
786.216	0.24178	0.00946	0.00663		767.096	0.01213
788.144	0.24118	0.00901	0.00742		768.895	0.01123
790.072	0.24068	0.00877	0.00823		770.695	0.01039
792.001	0.24036	0.00881	0.00894		772.494	0.00969
793.929	0.24028	0.00916	0.00948		774.293	0.00917
795.858	0.24041	0.00979	0.00978		776.092	0.00884
797.786	0.24069	0.01062	0.0098		777.889	0.00869
799.715	0.24105	0.01156	0.00957		779.688	0.00868
801.643	0.24141	0.01252	0.00913		781.484	0.00876
803.572	0.24169	0.01341	0.00857		783.281	0.0089
805.5	0.24188	0.01419	0.00801		785.078	0.00908
807.429	0.242	0.01484	0.00753		786.875	0.00932
809.357	0.24209	0.01539	0.00723		788.67	0.00965
811.285	0.24221	0.01587	0.00716		790.465	0.01013
813.214	0.2424	0.01636	0.00732		792.26	0.01082
815.143	0.24272	0.01689	0.00769		794.055	0.01178
817.071	0.24314	0.01752	0.00819		795.85	0.01307
818.999	0.24362	0.01825	0.00875		797.643	0.0147
820.928	0.24409	0.01904	0.00928		799.436	0.01664
822.856	0.24446	0.01983	0.00972		801.229	0.0188
824.785	0.24463	0.02052	0.00999		803.021	0.02102
826.713	0.24453	0.02102	0.01008		804.814	0.02312
828.642	0.24414	0.02124	0.00998		806.605	0.02488
830.57	0.24346	0.02113	0.0097		808.396	0.02608
832.499	0.24254	0.02071	0.00927		810.188	0.02657
834.427	0.24147	0.02001	0.00875		811.979	0.02627
836.356	0.24036	0.01915	0.00818		813.77	0.02521
838.284	0.23931	0.01825	0.00763		815.559	0.02354
840.212	0.23845	0.01746	0.00715		817.348	0.02149
842.141	0.23783	0.01687	0.00681		819.137	0.01935
844.069	0.23747	0.01654	0.00665		820.926	0.01745
845.998	0.23737	0.01647	0.0067		822.715	0.01605
847.926	0.23743	0.01659	0.00694		824.502	0.01536
849.855	0.23754	0.0168	0.00736		826.289	0.01545
851.783	0.23757	0.01696	0.00787		828.076	0.01632
853.712	0.2374	0.01694	0.00839		829.863	0.01784
855.64	0.23694	0.01666	0.00881		831.65	0.01982
857.569	0.23617	0.0161	0.00905		833.436	0.02205
859.497	0.23512	0.01528	0.00905		835.223	0.02432
861.426	0.23389	0.01431	0.00877		837.008	0.02645
863.354	0.23262	0.0133	0.00827		838.791	0.02831
865.283	0.23149	0.01239	0.00761		840.576	0.02983
867.211	0.23067	0.01169	0.00692		842.359	0.031
869.139	0.23027	0.01128	0.00632		844.145	0.03183
871.068	0.23035	0.01117	0.00592		845.928	0.03238
872.996	0.2309	0.01135	0.00579		847.711	0.0327
874.925	0.23182	0.01176	0.00594		849.492	0.03288
876.853	0.23299	0.01232	0.00633		851.275	0.03297
878.782	0.23423	0.01295	0.00686		853.057	0.03305
880.71	0.23538	0.01358	0.00741		854.838	0.03316
882.639	0.23633	0.01417	0.00784		856.619	0.03331
884.567	0.23697	0.01472	0.00807		858.398	0.03349
886.496	0.23728	0.01523	0.00803		860.18	0.03365
888.424	0.23728	0.01571	0.00775		861.959	0.03372
890.353	0.23701	0.01617	0.00728		863.738	0.03361
892.281	0.23654	0.01662	0.00672		865.518	0.03326
894.21	0.23596	0.01705	0.00622		867.297	0.03262
896.138	0.23532	0.01745	0.00587		869.074	0.0317
898.067	0.23472	0.01779	0.00577		870.854	0.03057
899.995	0.23422	0.01805	0.00595		872.631	0.02936
901.923	0.23386	0.01822	0.00641		874.408	0.0282
903.852	0.2337	0.01831	0.00709		876.184	0.02724
905.78	0.23376	0.01835	0.0079		877.961	0.02657
907.709	0.23404	0.01837	0.00876		879.736	0.02624
909.637	0.23453	0.01844	0.00957		881.512	0.02619
911.566	0.23515	0.01861	0.01027		883.287	0.0263
913.494	0.23582	0.01891	0.01082		885.062	0.02641
915.423	0.23641	0.01937	0.01122		886.836	0.0263
917.351	0.23681	0.01999	0.01148		888.611	0.0258
919.28	0.23691	0.02072	0.01162		890.385	0.02481
921.208	0.23665	0.0215	0.01169		892.158	0.02329
923.136	0.23602	0.02224	0.01171		893.93	0.02131
925.065	0.23506	0.02286	0.01169		895.703	0.01899
926.994	0.23391	0.02327	0.01167		897.475	0.01652
928.922	0.23272	0.02342	0.01163		899.246	0.01409
930.85	0.23166	0.02331	0.0116		901.018	0.01188
932.779	0.2309	0.02297	0.01159		902.789	0.01001
934.707	0.23058	0.02247	0.01161		904.559	0.00855
936.636	0.23074	0.02193	0.0117		906.33	0.00751
938.564	0.23137	0.02147	0.01187		908.1	0.00687
940.493	0.23241	0.02122	0.01215		909.869	0.00657
942.421	0.23372	0.02125	0.01256		911.639	0.00656
944.35	0.23515	0.02162	0.01308		913.406	0.00682
946.278	0.23652	0.02231	0.0137		915.176	0.0073
948.207	0.23772	0.02325	0.01437		916.943	0.00801
950.135	0.23865	0.02436	0.01505		918.711	0.00894
952.063	0.23927	0.02553	0.01569		920.479	0.01007
953.992	0.2396	0.02664	0.01624		922.244	0.01134
955.92	0.23972	0.02763	0.01667		924.012	0.01267
957.849	0.23969	0.02847	0.01696		925.777	0.01397
959.777	0.23962	0.02916	0.01712		927.543	0.0151
961.706	0.2396	0.02975	0.01719		929.309	0.01596
963.634	0.23971	0.0303	0.01722		931.072	0.01643
965.563	0.23998	0.03086	0.01727		932.838	0.01646
967.491	0.2404	0.0315	0.0174		934.602	0.01603
969.42	0.24092	0.03223	0.01767		936.365	0.01517
971.348	0.24151	0.03305	0.0181		938.129	0.01397
973.277	0.2421	0.03393	0.01869		939.891	0.01251
975.205	0.24268	0.03486	0.01943		941.654	0.01092
977.134	0.24322	0.0358	0.02025		943.416	0.00932
979.062	0.24376	0.03673	0.02111		945.178	0.00779
980.99	0.24434	0.03766	0.02195		946.939	0.00641
982.919	0.24502	0.03859	0.02274		948.701	0.00525
984.847	0.24586	0.03953	0.02345		950.461	0.00436
986.776	0.24689	0.04049	0.02411		952.221	0.00375
988.704	0.24811	0.04144	0.02476		953.98	0.00347
990.633	0.24944	0.04236	0.02544		955.74	0.00355
992.561	0.25083	0.04321	0.02622		957.5	0.00401
994.49	0.25212	0.04398	0.02712		959.258	0.00485
996.418	0.25323	0.04466	0.02815		961.018	0.00606
998.347	0.25402	0.04528	0.02926		962.775	0.0076
1000.27	0.25445	0.04591	0.0304		964.533	0.00937
1002.2	0.2545	0.04664	0.03148		966.289	0.01126
1004.13	0.2542	0.04759	0.03239		968.047	0.01312
1006.06	0.25365	0.04883	0.03308		969.803	0.01484
1007.99	0.25295	0.0504	0.03349		971.559	0.0163
1009.92	0.25224	0.05227	0.03366		973.314	0.01747
1011.85	0.2516	0.05433	0.03364		975.07	0.01833
1013.77	0.2511	0.05643	0.03357		976.826	0.01898
1015.7	0.25079	0.05838	0.03357		978.58	0.01952
1017.63	0.25067	0.06002	0.0338		980.334	0.02009
1019.56	0.2507	0.06124	0.03437		982.088	0.02079
1021.49	0.25084	0.06202	0.03537		983.842	0.0217
1023.42	0.25107	0.06243	0.0368		985.596	0.02279
1025.35	0.25136	0.06265	0.03863		987.348	0.02398
1027.27	0.25172	0.06291	0.04076		989.1	0.02511
1029.2	0.25219	0.06345	0.04306		990.852	0.026
1031.13	0.25279	0.06447	0.04539		992.604	0.02648
1033.06	0.25355	0.06609	0.04759		994.355	0.02641
1034.99	0.2545	0.06832	0.04957		996.105	0.02576
1036.92	0.25561	0.07104	0.05126		997.855	0.02457
1038.85	0.25687	0.07404	0.05265		999.605	0.02297
1040.77	0.25822	0.07708	0.05376		1001.36	0.02114
1042.7	0.25955	0.07991	0.05467		1003.11	0.01928
1044.63	0.26079	0.08234	0.05548		1004.85	0.01754
1046.56	0.26187	0.08428	0.0563		1006.6	0.01602
1048.49	0.2627	0.08572	0.05723		1008.35	0.01475
1050.41	0.26329	0.08678	0.05837		1010.1	0.01366
1052.34	0.26363	0.08761	0.05976		1011.85	0.01267
1054.27	0.26376	0.08839	0.06143		1013.59	0.01166
1056.2	0.26372	0.08928	0.06334		1015.34	0.01055
1058.13	0.2636	0.09039	0.06545		1017.09	0.00934
1060.06	0.26344	0.09175	0.06764		1018.83	0.00806
1061.99	0.26332	0.09332	0.06983		1020.58	0.00682
1063.91	0.26329	0.09503	0.07189		1022.32	0.00577
1065.84	0.26338	0.09675	0.07374		1024.07	0.00503
1067.77	0.26361	0.09842	0.07532		1025.81	0.00469
1069.7	0.264	0.09996	0.0766		1027.56	0.00474
1071.63	0.26456	0.10139	0.07762		1029.3	0.00511
1073.56	0.26532	0.10276	0.07846		1031.04	0.00566
1075.48	0.26628	0.10413	0.07922		1032.79	0.0062
1077.41	0.26745	0.1056	0.08003		1034.53	0.00655
1079.34	0.26887	0.10726	0.08104		1036.27	0.00659
1081.27	0.27054	0.10915	0.08234		1038.01	0.00628
1083.2	0.27245	0.11128	0.084		1039.75	0.00565
1085.13	0.27459	0.11363	0.08603		1041.5	0.00482
1087.06	0.27693	0.11614	0.08842		1043.24	0.00396
1088.98	0.27944	0.11877	0.09106		1044.98	0.00323
1090.91	0.28207	0.12145	0.09386		1046.72	0.00277
1092.84	0.28478	0.12415	0.0967		1048.46	0.00263
1094.77	0.28754	0.12684	0.09945		1050.2	0.0028
1096.7	0.2903	0.12954	0.10205		1051.93	0.00319
1098.63	0.29306	0.13225	0.10443		1053.67	0.00366
1100.56	0.29577	0.13498	0.1066		1055.41	0.00406
1102.48	0.29843	0.13771	0.10858		1057.15	0.00426
1104.41	0.30096	0.14041	0.11041		1058.89	0.00422
1106.34	0.30332	0.14305	0.11217		1060.62	0.00395
1108.27	0.30543	0.14558	0.1139		1062.36	0.00353
1110.2	0.30725	0.14794	0.11564		1064.1	0.00308
1112.13	0.30868	0.15012	0.1174		1065.83	0.00274
1114.06	0.30969	0.1521	0.11919		1067.57	0.00261
1115.98	0.31027	0.15391	0.12097		1069.3	0.00275
1117.91	0.31044	0.15559	0.12272		1071.04	0.00316
1119.84	0.31029	0.15722	0.12442		1072.77	0.00377
1121.77	0.30993	0.15884	0.12604		1074.51	0.00447
1123.7	0.30951	0.16052	0.1276		1076.24	0.00514
1125.62	0.30918	0.16226	0.12911		1077.97	0.00567
1127.55	0.30909	0.16406	0.13061		1079.71	0.00601
1129.48	0.30937	0.16589	0.13215		1081.44	0.00614
1131.41	0.31009	0.1677	0.13376		1083.17	0.0061
1133.34	0.31129	0.16945	0.13548		1084.9	0.00595
1135.27	0.31296	0.17112	0.13734		1086.63	0.00575
1137.2	0.31499	0.17272	0.13934		1088.37	0.00556
1139.12	0.31732	0.1743	0.14148		1090.1	0.00539
1141.05	0.31978	0.17594	0.14374		1091.83	0.00521
1142.98	0.32224	0.17775	0.14609		1093.55	0.00499
1144.91	0.32456	0.17981	0.1485		1095.29	0.00466
1146.84	0.32665	0.18221	0.15092		1097.01	0.0042
1148.77	0.32843	0.18496	0.15332		1098.74	0.0036
1150.7	0.32991	0.18805	0.15567		1100.47	0.00288
1152.62	0.33112	0.19138	0.15795		1102.2	0.00212
1154.55	0.33215	0.19484	0.16014		1103.93	0.00141
1156.48	0.33314	0.19827	0.16225		1105.65	0.000832022
1158.41	0.33421	0.20155	0.1643		1107.38	0.000440989
1160.34	0.33551	0.20456	0.16633		1109.11	0.000258313
1162.27	0.33713	0.20724	0.16836		1110.83	0.00026024
1164.19	0.3391	0.2096	0.17045		1112.56	0.000389813
1166.12	0.34143	0.2117	0.17263		1114.29	0.00057598
1168.05	0.34402	0.21363	0.17495		1116.01	0.000756011
1169.98	0.34678	0.21552	0.17743		1117.73	0.00089425
1171.91	0.34954	0.21747	0.18006		1119.46	0.000990967
1173.84	0.35217	0.21958	0.18285		1121.18	0.00108
1175.77	0.35455	0.22188	0.18576		1122.91	0.00121
1177.69	0.35664	0.2244	0.18877		1124.63	0.00142
1179.62	0.35843	0.22711	0.19185		1126.35	0.00175
1181.55	0.35998	0.22999	0.19497		1128.08	0.00219
1183.48	0.36142	0.23302	0.19811		1129.8	0.00269
1185.41	0.36287	0.23618	0.20127		1131.52	0.00322
1187.34	0.36445	0.23949	0.20442		1133.24	0.00374
1189.27	0.36627	0.24298	0.20758		1134.96	0.00425
1191.19	0.36837	0.24669	0.21071		1136.68	0.00484
1193.12	0.37079	0.25063	0.21382		1138.4	0.00562
1195.05	0.37346	0.25482	0.21689		1140.12	0.0068
1196.98	0.37635	0.25919	0.2199		1141.84	0.00857
1198.91	0.37937	0.26366	0.22286		1143.56	0.01111
1200.84	0.38246	0.26813	0.22577		1145.28	0.01454
1202.76	0.38558	0.27248	0.22866		1147	0.01892
1204.69	0.38872	0.27661	0.23156		1148.72	0.0242
1206.62	0.39189	0.28044	0.23451		1150.44	0.03028
1208.55	0.39515	0.284	0.23755		1152.15	0.03704
1210.48	0.39855	0.28732	0.2407		1153.87	0.04438
1212.41	0.40215	0.29052	0.24399		1155.59	0.05225
1214.34	0.40601	0.29374	0.2474		1157.3	0.06067
1216.26	0.41016	0.29711	0.25093		1159.02	0.06971
1218.19	0.41458	0.30075	0.25455		1160.73	0.07946
1220.12	0.41923	0.30471	0.25825		1162.45	0.09
1222.05	0.42404	0.309	0.26201		1164.16	0.10129
1223.98	0.42889	0.31355	0.26582		1165.88	0.11315
1225.91	0.43365	0.31827	0.26971		1167.59	0.12527
1227.83	0.4382	0.32305	0.27368		1169.31	0.13722
1229.76	0.44242	0.32779	0.27775		1171.02	0.14848
1231.69	0.44625	0.33244	0.28191		1172.73	0.15854
1233.62	0.44968	0.33699	0.28616		1174.45	0.16699
1235.55	0.4528	0.3415	0.29046		1176.16	0.1736
1237.48	0.45573	0.34605	0.29477		1177.87	0.1783
1239.4	0.45867	0.35077	0.29905		1179.58	0.18128
1241.33	0.46185	0.35574	0.30328		1181.29	0.18288
1243.26	0.46546	0.36103	0.30747		1183	0.18356
1245.19	0.46964	0.36666	0.31163		1184.71	0.18381
1247.12	0.47447	0.37259	0.31584		1186.42	0.18408
1249.05	0.47991	0.37875	0.32016		1188.13	0.18474
1250.98	0.48585	0.38501	0.32469		1189.84	0.18601
1252.9	0.49211	0.39127	0.3295		1191.55	0.18798
1254.83	0.4985	0.39745	0.33462		1193.26	0.19065
1256.76	0.50484	0.4035	0.34008		1194.97	0.19391
1258.69	0.51103	0.40941	0.34583		1196.68	0.19763
1260.62	0.517	0.41526	0.35184		1198.38	0.20169
1262.55	0.52281	0.42113	0.35802		1200.09	0.20595
1264.47	0.52854	0.42715	0.36434		1201.8	0.21033
1266.4	0.5343	0.43343	0.37076		1203.51	0.21475
1268.33	0.5402	0.44009	0.37729		1205.21	0.21919
1270.26	0.54633	0.44721	0.38397		1206.92	0.22363
1272.19	0.55267	0.45483	0.3909		1208.62	0.22807
1274.12	0.55923	0.46295	0.39817		1210.33	0.23254
1276.05	0.56594	0.47155	0.40589		1212.03	0.23709
1277.97	0.57278	0.48059	0.41415		1213.74	0.24175
1279.9	0.57976	0.49004	0.42302		1215.44	0.24659
1281.83	0.58695	0.49984	0.43254		1217.14	0.25164
1283.76	0.59447	0.50999	0.44271		1218.85	0.25692
1285.69	0.60247	0.52048	0.4535		1220.55	0.2624
1287.62	0.61111	0.53136	0.4649		1222.25	0.26806
1289.55	0.62049	0.54267	0.47686		1223.95	0.27382
1291.47	0.63062	0.55446	0.48937		1225.66	0.27966
1293.4	0.64145	0.56676	0.5024		1227.36	0.28554
1295.33	0.6528	0.57961	0.51596		1229.06	0.29153
1297.26	0.66445	0.59296	0.53006		1230.76	0.29771
1299.19	0.67615	0.60676	0.5447		1232.46	0.30421
1301.12	0.68771	0.62091	0.55991		1234.16	0.31118
1303.04	0.69898	0.63529	0.57567		1235.86	0.31871
1304.97	0.70992	0.64975	0.59199		1237.56	0.3268
1306.9	0.72058	0.66419	0.60883		1239.26	0.33535
1308.83	0.73106	0.67854	0.62616		1240.96	0.34412
1310.76	0.74149	0.69275	0.64392		1242.65	0.35277
1312.69	0.75196	0.70686	0.66205		1244.35	0.36091
1314.62	0.76253	0.72091	0.68047		1246.05	0.36817
1316.54	0.77314	0.73498	0.69908		1247.75	0.37429
1318.47	0.78367	0.74911	0.71777		1249.44	0.37913
1320.4	0.79397	0.76329	0.73638		1251.14	0.38276
1322.33	0.80385	0.77742	0.75476		1252.83	0.38541
1324.26	0.81314	0.79134	0.77272		1254.53	0.38743
1326.19	0.82171	0.8048	0.79005		1256.22	0.38924
1328.12	0.82951	0.81749	0.80651		1257.92	0.39122
1330.04	0.8365	0.8291	0.82185		1259.62	0.39365
1331.97	0.8427	0.83936	0.83583		1261.31	0.39664
1333.9	0.8481	0.84805	0.84817		1263	0.40014
1335.83	0.85267	0.85503	0.85863		1264.7	0.40396
1337.76	0.85633	0.86028	0.86695		1266.39	0.40777
1339.68	0.85897	0.86383	0.87293		1268.08	0.41125
1341.61	0.86042	0.86578	0.8764		1269.77	0.41407
1343.54	0.86056	0.86621	0.87724		1271.47	0.41602
1345.47	0.85928	0.86525	0.87543		1273.16	0.41698
1347.4	0.85655	0.86295	0.87099		1274.85	0.41697
1349.33	0.85245	0.85934	0.86408		1276.54	0.41611
1351.26	0.84712	0.85444	0.8549		1278.23	0.4146
1353.18	0.84083	0.84826	0.84374		1279.92	0.41266
1355.11	0.83384	0.84082	0.83092		1281.61	0.41053
1357.04	0.82647	0.83219	0.81679		1283.3	0.40842
1358.97	0.81899	0.82248	0.80168		1284.99	0.40649
1360.9	0.81159	0.81185	0.78588		1286.68	0.4049
1362.83	0.80443	0.80049	0.76966		1288.37	0.40373
1364.76	0.79752	0.7886	0.7532		1290.05	0.40307
1366.68	0.79086	0.77634	0.73665		1291.74	0.40297
1368.61	0.78434	0.76385	0.72013		1293.43	0.40345
1370.54	0.77783	0.75123	0.70371		1295.12	0.4045
1372.47	0.77123	0.73853	0.6875		1296.8	0.40608
1374.4	0.76441	0.72576	0.6716		1298.49	0.40812
1376.33	0.75732	0.71295	0.65609		1300.18	0.41052
1378.26	0.7499	0.70011	0.64111		1301.86	0.41317
1380.18	0.74218	0.6873	0.62676		1303.54	0.41597
1382.11	0.73422	0.6746	0.61313		1305.23	0.41886
1384.04	0.72609	0.66214	0.60028		1306.91	0.42184
1385.97	0.71789	0.65004	0.58822		1308.6	0.42496
1387.9	0.70973	0.63844	0.57692		1310.28	0.42839
1389.83	0.70169	0.62744	0.56634		1311.97	0.43232
1391.75	0.69386	0.61711	0.55639		1313.65	0.437
1393.68	0.68627	0.60749	0.54698		1315.33	0.44271
1395.61	0.67896	0.59854	0.53803		1317.01	0.44967
1397.54	0.67193	0.5902	0.52946		1318.7	0.45809
1399.47	0.66513	0.58238	0.52122		1320.38	0.46808
1401.4	0.65851	0.57497	0.51328		1322.06	0.47967
1403.33	0.65201	0.56787	0.50562		1323.74	0.49283
1405.25	0.64555	0.56101	0.49824		1325.42	0.50747
1407.18	0.63909	0.55434	0.49114		1327.1	0.5235
1409.11	0.63259	0.54786	0.48433		1328.78	0.54082
1411.04	0.62606	0.54158	0.47784		1330.46	0.55942
1412.97	0.61954	0.53553	0.47169		1332.14	0.57932
1414.9	0.61314	0.52977	0.46591		1333.82	0.60062
1416.82	0.60695	0.52433	0.46056		1335.5	0.62345
1418.75	0.6011	0.51925	0.45568		1337.17	0.64791
1420.68	0.59569	0.51453	0.45131		1338.85	0.67407
1422.61	0.5908	0.51017	0.44748		1340.53	0.70184
1424.54	0.58646	0.50615	0.44418		1342.21	0.73101
1426.47	0.58262	0.50241	0.4414		1343.88	0.76118
1428.39	0.57922	0.49892	0.43906		1345.56	0.7918
1430.32	0.57611	0.49563	0.4371		1347.24	0.82222
1432.25	0.57319	0.49248	0.4354		1348.91	0.85173
1434.18	0.57032	0.48943	0.43388		1350.59	0.87968
1436.11	0.56743	0.48644	0.43243		1352.26	0.90546
1438.04	0.56449	0.48346	0.43097		1353.94	0.92862
1439.97	0.56155	0.48048	0.42945		1355.61	0.94884
1441.89	0.55867	0.47748	0.42785		1357.28	0.9659
1443.82	0.55597	0.47449	0.42618		1358.96	0.97968
1445.75	0.55356	0.47157	0.42446		1360.63	0.99005
1447.68	0.55152	0.4688	0.42276		1362.3	0.99688
1449.61	0.5499	0.4663	0.42114		1363.97	1
1451.54	0.54868	0.46422	0.41967		1365.65	0.99919
1453.46	0.54783	0.46268	0.41843		1367.32	0.99426
1455.39	0.54729	0.4618	0.41748		1368.99	0.9851
1457.32	0.54699	0.46159	0.41685		1370.66	0.97174
1459.25	0.54689	0.46204	0.41657		1372.33	0.95446
1461.18	0.54695	0.46302	0.41661		1374	0.93378
1463.11	0.54717	0.46434	0.41692		1375.67	0.91054
1465.04	0.54754	0.46579	0.41742		1377.34	0.88578
1466.96	0.54808	0.46713	0.41805		1379.01	0.86076
1468.89	0.54874	0.4682	0.41873		1380.68	0.83678
1470.82	0.54947	0.46893	0.41941		1382.35	0.81509
1472.75	0.55019	0.46932	0.42009		1384.02	0.79679
1474.68	0.55081	0.46949	0.4208		1385.69	0.78271
1476.61	0.5513	0.46963	0.42161		1387.35	0.7733
1478.54	0.55162	0.46995	0.42261		1389.02	0.76861
1480.46	0.55186	0.47063	0.4239		1390.69	0.76824
1482.39	0.55217	0.47179	0.42555		1392.35	0.7714
1484.32	0.55275	0.47348	0.42762		1394.02	0.77691
1486.25	0.55386	0.47562	0.43011		1395.68	0.78335
1488.18	0.55575	0.47808	0.43298		1397.35	0.78919
1490.11	0.55858	0.48071	0.43615		1399.01	0.79289
1492.03	0.56241	0.48337	0.43957		1400.68	0.79314
1493.96	0.5672	0.48598	0.44316		1402.34	0.78898
1495.89	0.57277	0.48855	0.44688		1404.01	0.77994
1497.82	0.57884	0.49116	0.45074		1405.67	0.76609
1499.75	0.58511	0.49396	0.45477		1407.33	0.74807
1501.68	0.59128	0.49712	0.45906		1409	0.72703
1503.61	0.59717	0.50081	0.46368		1410.66	0.70447
1505.53	0.60267	0.5051	0.46874		1412.32	0.68204
1507.46	0.60782	0.51002	0.47431		1413.98	0.66139
1509.39	0.6128	0.51553	0.48043		1415.64	0.64392
1511.32	0.61786	0.52151	0.48714		1417.31	0.63067
1513.25	0.62332	0.52787	0.49442		1418.97	0.62221
1515.18	0.62945	0.53454	0.50227		1420.63	0.61867
1517.1	0.63645	0.54148	0.51066		1422.29	0.61976
1519.03	0.64445	0.54876	0.51956		1423.95	0.62489
1520.96	0.65344	0.5565	0.52896		1425.61	0.63332
1522.89	0.66329	0.56485	0.53885		1427.27	0.64427
1524.82	0.67384	0.57395	0.54922		1428.92	0.65699
1526.75	0.68485	0.5839	0.56008		1430.58	0.67086
1528.67	0.69614	0.59475	0.57143		1432.24	0.68535
1530.6	0.70756	0.60643	0.58329		1433.9	0.70003
1532.53	0.71901	0.61883	0.5957		1435.56	0.71455
1534.46	0.73049	0.63177	0.60869		1437.21	0.72857
1536.39	0.74208	0.6451	0.62232		1438.87	0.74181
1538.32	0.75386	0.65869	0.63667		1440.53	0.754
1540.25	0.76598	0.67247	0.6518		1442.18	0.76495
1542.17	0.77854	0.68648	0.66778		1443.84	0.77457
1544.1	0.79164	0.70084	0.68466		1445.49	0.78294
1546.03	0.80531	0.71573	0.70244		1447.15	0.79023
1547.96	0.81953	0.73134	0.72111		1448.8	0.79676
1549.89	0.83425	0.74785	0.7406		1450.46	0.80291
1551.82	0.84935	0.76536	0.76078		1452.11	0.80906
1553.74	0.86471	0.78388	0.7815		1453.76	0.81551
1555.67	0.88014	0.80327	0.80257		1455.42	0.8224
1557.6	0.89549	0.82331	0.82376		1457.07	0.82971
1559.53	0.91054	0.84363	0.84483		1458.72	0.83722
1561.46	0.92508	0.86385	0.86554		1460.37	0.84459
1563.39	0.9389	0.88352	0.88561		1462.03	0.85136
1565.32	0.95177	0.90224	0.90479		1463.68	0.85708
1567.24	0.96346	0.91965	0.9228		1465.33	0.86137
1569.17	0.97376	0.93547	0.9394		1466.98	0.86394
1571.1	0.98249	0.94953	0.95435		1468.63	0.86469
1573.03	0.98955	0.96171	0.96742		1470.28	0.86364
1574.96	0.99483	0.97196	0.97845		1471.93	0.86098
1576.89	0.99832	0.98023	0.98726		1473.58	0.85696
1578.82	1	0.9865	0.99374		1475.23	0.85192
1580.74	0.99992	0.99068	0.99778		1476.88	0.84615
1582.67	0.99811	0.99264	0.99929		1478.52	0.83994
1584.6	0.99462	0.99224	0.9982		1480.17	0.83349
1586.53	0.98943	0.98931	0.99446		1481.82	0.82695
1588.46	0.98255	0.9837	0.98804		1483.47	0.82035
1590.39	0.97395	0.97532	0.97893		1485.11	0.8137
1592.31	0.96358	0.96417	0.9672		1486.76	0.80692
1594.24	0.95145	0.95037	0.95293		1488.41	0.79994
1596.17	0.93755	0.9341	0.93631		1490.05	0.79267
1598.1	0.92193	0.91567	0.91756		1491.7	0.78504
1600.03	0.90469	0.89538	0.89695		1493.34	0.77706
1601.96	0.88595	0.87357	0.8748		1494.99	0.76879
1603.88	0.86585	0.85052	0.85141		1496.63	0.76036
1605.81	0.84455	0.82647	0.82706		1498.28	0.75203
1607.74	0.82221	0.80157	0.80199		1499.92	0.74408
1609.67	0.799	0.77595	0.77635		1501.56	0.73688
1611.6	0.77506	0.74968	0.75028		1503.21	0.73079
1613.53	0.75057	0.72285	0.72383		1504.85	0.72617
1615.46	0.72572	0.69558	0.69703		1506.49	0.72331
1617.38	0.7007	0.66802	0.6699		1508.13	0.72243
1619.31	0.67575	0.64039	0.64248		1509.78	0.72362
1621.24	0.6511	0.61291	0.61483		1511.42	0.7269
1623.17	0.62701	0.58582	0.58704		1513.06	0.73217
1625.1	0.60366	0.5593	0.55926		1514.7	0.73931
1627.03	0.58123	0.53349	0.53165		1516.34	0.74814
1628.95	0.55983	0.50844	0.50438		1517.98	0.75851
1630.88	0.53949	0.48416	0.47765		1519.62	0.77027
1632.81	0.52018	0.46058	0.45162		1521.26	0.78332
1634.74	0.50186	0.43763	0.42643		1522.9	0.79758
1636.67	0.48445	0.41527	0.4022		1524.54	0.81298
1638.6	0.46785	0.3935	0.37902		1526.17	0.82941
1640.53	0.45205	0.37238	0.35697		1527.81	0.84672
1642.45	0.437	0.35201	0.33608		1529.45	0.8647
1644.38	0.42272	0.33257	0.31637		1531.09	0.88302
1646.31	0.40924	0.3142	0.29785		1532.72	0.90131
1648.24	0.39658	0.29705	0.28051		1534.36	0.91913
1650.17	0.38478	0.28119	0.26431		1536	0.93601
1652.1	0.37384	0.26666	0.2492		1537.63	0.95148
1654.03	0.36378	0.25338	0.23511		1539.27	0.96512
1655.95	0.35457	0.24124	0.22196		1540.9	0.97655
1657.88	0.34618	0.23008	0.20965		1542.54	0.9855
1659.81	0.33857	0.21973	0.1981		1544.17	0.9918
1661.74	0.33169	0.21002	0.18723		1545.81	0.99542
1663.67	0.32546	0.20081	0.17699		1547.44	0.99644
1665.6	0.3198	0.192	0.16734		1549.07	0.99508
1667.53	0.31457	0.18351	0.15828		1550.71	0.99173
1669.45	0.30964	0.17532	0.14982		1552.34	0.98687
1671.38	0.30486	0.16741	0.142		1553.97	0.98113
1673.31	0.30009	0.1598	0.13483		1555.6	0.9752
1675.24	0.29523	0.1525	0.12833		1557.24	0.9698
1677.17	0.29026	0.14555	0.12247		1558.87	0.96558
1679.1	0.28522	0.13898	0.11721		1560.5	0.96308
1681.02	0.28023	0.13282	0.11244		1562.13	0.96265
1682.95	0.2755	0.12709	0.10806		1563.76	0.96439
1684.88	0.27122	0.12181	0.10394		1565.39	0.96812
1686.81	0.26761	0.11697	0.09995		1567.02	0.97342
1688.74	0.26478	0.11252	0.096		1568.65	0.97965
1690.67	0.26277	0.10841	0.09202		1570.28	0.98605
1692.6	0.26149	0.10456	0.08799		1571.91	0.99181
1694.52	0.26073	0.10089	0.08393		1573.54	0.99618
1696.45	0.26019	0.09733	0.07991		1575.16	0.99856
1698.38	0.25957	0.09383	0.07599		1576.79	0.99853
1700.31	0.25857	0.09038	0.07226		1578.42	0.99587
1702.24	0.25696	0.087	0.06879		1580.04	0.99055
1704.17	0.25465	0.08374	0.06562		1581.67	0.98268
1706.09	0.25164	0.08069	0.06275		1583.3	0.97248
1708.02	0.24807	0.07791	0.06017		1584.92	0.96016
1709.95	0.24413	0.07545	0.05784		1586.55	0.94597
1711.88	0.2401	0.07333	0.05572		1588.17	0.93008
1713.81	0.23623	0.07152	0.05375		1589.8	0.91265
1715.74	0.23275	0.06998	0.05191		1591.42	0.89378
1717.66	0.22983	0.06861	0.05018		1593.05	0.8736
1719.59	0.22754	0.06732	0.04857		1594.67	0.85224
1721.52	0.22593	0.06603	0.04708		1596.29	0.82984
1723.45	0.22496	0.06467	0.04571		1597.92	0.80661
1725.38	0.22454	0.0632	0.04447		1599.54	0.78275
1727.31	0.22458	0.06162	0.04336		1601.16	0.75848
1729.24	0.22496	0.05995	0.04233		1602.79	0.73398
1731.16	0.22555	0.05823	0.04136		1604.41	0.7094
1733.09	0.22624	0.05652	0.0404		1606.03	0.68482
1735.02	0.22694	0.05486	0.03941		1607.65	0.66026
1736.95	0.22757	0.05331	0.03836		1609.27	0.63568
1738.88	0.2281	0.05192	0.03722		1610.89	0.61104
1740.81	0.22852	0.05072	0.03601		1612.51	0.58626
1742.73	0.22887	0.04976	0.03474		1614.13	0.56132
1744.66	0.2292	0.04904	0.03345		1615.75	0.53623
1746.59	0.22956	0.04853	0.03219		1617.37	0.51106
1748.52	0.23002	0.04819	0.03102		1618.99	0.48597
1750.45	0.23059	0.04793	0.02998		1620.61	0.46113
1752.38	0.23126	0.04765	0.0291		1622.23	0.43678
1754.31	0.23197	0.04722	0.0284		1623.85	0.41311
1756.23	0.23265	0.04653	0.02788		1625.46	0.3903
1758.16	0.23325	0.04551	0.02751		1627.08	0.36848
1760.09	0.23372	0.04413	0.02726		1628.7	0.34766
1762.02	0.23408	0.04245	0.02707		1630.31	0.3278
1763.95	0.23441	0.0406	0.0269		1631.93	0.30875
1765.88	0.23487	0.03875	0.02669		1633.54	0.29035
1767.81	0.23562	0.03709	0.0264		1635.16	0.27243
1769.73	0.23682	0.03582	0.02602		1636.78	0.25484
1771.66	0.23863	0.03505	0.02555		1638.39	0.23753
1773.59	0.24105	0.03483	0.02498		1640.01	0.22054
1775.52	0.244	0.03511	0.02435		1641.62	0.20399
1777.45	0.24729	0.03575	0.02368		1643.23	0.18812
1779.38	0.25064	0.03657	0.02299		1644.85	0.17317
1781.3	0.25371	0.03734	0.02227		1646.46	0.1594
1783.23	0.25617	0.03791	0.02153		1648.07	0.147
1785.16	0.25777	0.03815	0.02073		1649.69	0.13605
1787.09	0.25835	0.03805	0.01985		1651.3	0.12653
1789.02	0.25788	0.03765	0.01887		1652.91	0.11829
1790.95	0.25642	0.0371	0.01775		1654.52	0.1111
1792.88	0.25416	0.03652	0.01651		1656.13	0.10467
1794.8	0.2513	0.03608	0.01517		1657.74	0.09869
1796.73	0.2481	0.03588	0.01378		1659.35	0.09289
1798.66	0.24476	0.03593	0.0124		1660.96	0.08707
1800.59	0.24147	0.03623	0.01112		1662.57	0.08107
1802.52	0.23835	0.03665	0.01002		1664.18	0.07486
1804.45	0.23552	0.03709	0.00914		1665.79	0.06842
1806.37	0.23306	0.0374	0.00855		1667.4	0.06183
1808.3	0.23104	0.0375	0.00824		1669.01	0.05519
1810.23	0.22954	0.03733	0.0082		1670.62	0.04865
1812.16	0.2286	0.0369	0.00838		1672.22	0.04235
1814.09	0.22825	0.03625	0.00872		1673.83	0.03647
1816.02	0.22848	0.03549	0.00915		1675.44	0.03118
1817.94	0.22918	0.0347	0.0096		1677.04	0.02664
1819.87	0.2302	0.03399	0.01002		1678.65	0.02294
1821.8	0.23134	0.03341	0.0104		1680.26	0.02014
1823.73	0.2324	0.03301	0.01072		1681.86	0.01817
1825.66	0.23317	0.03277	0.01099		1683.47	0.01689
1827.59	0.23354	0.03266	0.01124		1685.07	0.01608
1829.52	0.2335	0.03266	0.01148		1686.68	0.01547
1831.44	0.23315	0.0327	0.01171		1688.28	0.0148
1833.37	0.23266	0.03277	0.01191		1689.89	0.01386
1835.3	0.23232	0.03283	0.01203		1691.49	0.01254
1837.23	0.23236	0.03289	0.01203		1693.1	0.01085
1839.16	0.23301	0.03296	0.01183		1694.7	0.00892
1841.09	0.23438	0.03304	0.01138		1696.3	0.00697
1843.02	0.23642	0.03315	0.01065		1697.9	0.00524
1844.94	0.23899	0.03328	0.00967		1699.51	0.00395
1846.87	0.24178	0.03341	0.0085		1701.11	0.00324
1848.8	0.24446	0.03351	0.00724		1702.71	0.00314
1850.73	0.24667	0.03352	0.00603		1704.31	0.00354
1852.66	0.24814	0.0334	0.00502		1705.91	0.0043
1854.59	0.24869	0.03308	0.00432		1707.51	0.00521
1856.51	0.24827	0.03257	0.00402		1709.11	0.00609
1858.44	0.24703	0.03186	0.00413		1710.71	0.00683
1860.37	0.24518	0.03101	0.00461		1712.31	0.00742
1862.3	0.24306	0.03013	0.00535		1713.91	0.00794
1864.23	0.24098	0.02933	0.00623		1715.51	0.00849
1866.16	0.23923	0.02873	0.0071		1717.11	0.00919
1868.09	0.23801	0.02845	0.00783		1718.71	0.0101
1870.01	0.23737	0.02854	0.00836		1720.3	0.01122
1871.94	0.23728	0.029	0.00864		1721.9	0.01243
1873.87	0.23759	0.02975	0.00871		1723.5	0.01356
1875.8	0.23805	0.03067	0.0086		1725.09	0.01439
1877.73	0.23846	0.03158	0.00841		1726.69	0.01477
1879.66	0.23861	0.03234	0.00817		1728.29	0.01461
1881.58	0.23838	0.0328	0.00793		1729.88	0.01395
1883.51	0.23772	0.0329	0.00768		1731.48	0.01293
1885.44	0.2367	0.03265	0.00738		1733.07	0.01177
1887.37	0.23544	0.03214	0.007		1734.67	0.01074
1889.3	0.2341	0.03151	0.00647		1736.26	0.01003
1891.23	0.23285	0.03093	0.00578		1737.86	0.00977
1893.15	0.2318	0.03051	0.00494		1739.45	0.00994
1895.08	0.23101	0.03036	0.00401		1741.04	0.01042
1897.01	0.23046	0.03047	0.00308		1742.64	0.01097
1898.94	0.23007	0.03079	0.00225		1744.23	0.01133
1900.87	0.22977	0.03118	0.00163		1745.82	0.01128
1902.8	0.22945	0.03152	0.00131		1747.41	0.01067
1904.73	0.22908	0.03166	0.00131		1749.01	0.00948
1906.65	0.22866	0.03155	0.00164		1750.6	0.00782
1908.58	0.22828	0.03117	0.00226		1752.19	0.00588
1910.51	0.22806	0.0306	0.00308		1753.78	0.00393
1912.44	0.22813	0.02996	0.00403		1755.37	0.00223
1914.37	0.22858	0.02938	0.00502		1756.96	0.000950741
1916.3	0.22944	0.02899	0.006		1758.55	0.00020978
1918.22	0.23065	0.02888	0.00693		1760.14	1.06038e-08
1920.15	0.23204	0.02904	0.00779		1761.73	0.000228262
1922.08	0.23342	0.02941	0.00856		1763.32	0.000744644
1924.01	0.23453	0.0299	0.00924		1764.91	0.00139
1925.94	0.23517	0.03036	0.0098		1766.49	0.00202
1927.87	0.23525	0.03068	0.0102		1768.08	0.00257
1929.8	0.23476	0.0308	0.01042		1769.67	0.00304
1931.72	0.23385	0.03069	0.0104		1771.26	0.00351
1933.65	0.23273	0.03041	0.01014		1772.84	0.0041
1935.58	0.2317	0.03007	0.00963		1774.43	0.00495
1937.51	0.23101	0.02978	0.00891		1776.02	0.0062
1939.44	0.23084	0.02966	0.00806		1777.6	0.00795
1941.37	0.23126	0.0298	0.00714		1779.19	0.01023
1943.3	0.23216	0.03023	0.00626		1780.77	0.01302
1945.22	0.23333	0.03091	0.00549		1782.36	0.01623
1947.15	0.2345	0.03177	0.00488		1783.94	0.01973
1949.08	0.23534	0.03269	0.00446		1785.53	0.02335
1951.01	0.23561	0.03353	0.00419		1787.11	0.02692
1952.94	0.23517	0.03418	0.00405		1788.7	0.03028
1954.87	0.23401	0.03455	0.00397		1790.28	0.03328
1956.8	0.23228	0.0346	0.00392		1791.86	0.03582
1958.72	0.23021	0.03433	0.00385		1793.44	0.03782
1960.65	0.2281	0.0338	0.00377		1795.03	0.03925
1962.58	0.22624	0.03309	0.0037		1796.61	0.04013
1964.51	0.22485	0.03233	0.00367		1798.19	0.04051
1966.44	0.22408	0.03165	0.00373		1799.77	0.04047
1968.37	0.22394	0.03117	0.00391		1801.35	0.04011
1970.29	0.22439	0.03096	0.00424		1802.93	0.03955
1972.22	0.22528	0.03109	0.00471		1804.51	0.0389
1974.15	0.2265	0.03154	0.00528		1806.09	0.03823
1976.08	0.22791	0.03225	0.00592		1807.67	0.03761
1978.01	0.22942	0.03311	0.00656		1809.25	0.03705
1979.94	0.23096	0.03398	0.00717		1810.83	0.03654
1981.87	0.23252	0.03472	0.00771		1812.41	0.03601
1983.79	0.23407	0.0352	0.00818		1813.99	0.03537
1985.72	0.23557	0.03533	0.00861		1815.57	0.03455
1987.65	0.23697	0.0351	0.00901		1817.14	0.03346
1989.58	0.2382	0.03456	0.00942		1818.72	0.03205
1991.51	0.23915	0.0338	0.00986		1820.3	0.03033
1993.43	0.23973	0.03297	0.01033		1821.88	0.02832
1995.36	0.23991	0.03223	0.01084		1823.45	0.02612
1997.29	0.23969	0.0317	0.01134		1825.03	0.02384
1999.22	0.23892	0.03146	0.0118		1826.6	0.02161
2001.15	0.23799	0.03155	0.01219		1828.18	0.01956
2003.08	0.23707	0.03192	0.01249		1829.76	0.01779
2005.01	0.23636	0.03249	0.01269		1831.33	0.01634
2006.93	0.23605	0.03314	0.0128		1832.9	0.01522
2008.86	0.23625	0.03377	0.01284		1834.48	0.01441
2010.79	0.237	0.03427	0.01284		1836.05	0.01384
2012.72	0.23825	0.03461	0.01282		1837.62	0.01343
2014.65	0.23988	0.03477	0.01279		1839.2	0.01311
2016.58	0.24169	0.0348	0.01276		1840.77	0.01283
2018.51	0.2435	0.03475	0.0127		1842.34	0.01254
2020.43	0.2451	0.03468	0.01263		1843.92	0.01225
2022.36	0.24632	0.03464	0.01253		1845.49	0.01198
2024.29	0.24709	0.03466	0.01243		1847.06	0.01176
2026.22	0.24735	0.03474	0.01237		1848.63	0.01162
2028.15	0.24716	0.03487	0.01239		1850.2	0.01157
2030.08	0.2466	0.03503	0.01255		1851.77	0.01162
2032.01	0.2458	0.0352	0.01289		1853.34	0.01176
2033.93	0.24491	0.03538	0.01343		1854.91	0.01197
2035.86	0.24408	0.03559	0.01414		1856.48	0.01223
2037.79	0.2434	0.03584	0.01498		1858.05	0.01251
2039.72	0.24296	0.03619	0.01585		1859.62	0.01281
2041.65	0.24277	0.03665	0.01665		1861.19	0.01312
2043.58	0.24284	0.03723	0.0173		1862.76	0.01345
2045.5	0.24311	0.03794	0.01771		1864.33	0.0138
2047.43	0.24351	0.03872	0.01785		1865.89	0.01417
2049.36	0.24396	0.03951	0.01773		1867.46	0.01455
2051.29	0.24441	0.04024	0.0174		1869.03	0.01493
2053.22	0.24481	0.04083	0.01691		1870.59	0.01528
2055.15	0.24512	0.04121	0.01636		1872.16	0.01556
2057.07	0.24537	0.04134	0.0158		1873.73	0.01575
2059	0.24554	0.04119	0.01528		1875.29	0.01582
2060.93	0.24564	0.04078	0.01482		1876.86	0.01578
2062.86	0.24567	0.04013	0.01441		1878.42	0.01563
2064.79	0.24561	0.03931	0.01404		1879.99	0.0154
2066.72	0.24543	0.03839	0.0137		1881.55	0.01514
2068.65	0.24508	0.03744	0.01338		1883.12	0.01488
2070.57	0.24454	0.03656	0.01311		1884.68	0.01467
2072.5	0.24384	0.03582	0.01291		1886.24	0.01453
2074.43	0.243	0.03527	0.01282		1887.81	0.01447
2076.36	0.24213	0.03496	0.01289		1889.37	0.01452
2078.29	0.24132	0.03489	0.0131		1890.93	0.01463
2080.22	0.24074	0.03506	0.01344		1892.49	0.01481
2082.14	0.24047	0.03541	0.01387		1894.06	0.01499
2084.07	0.24059	0.03588	0.01431		1895.62	0.01515
2086	0.24111	0.0364	0.01469		1897.18	0.01525
2087.93	0.24196	0.03688	0.01495		1898.74	0.01525
2089.86	0.24298	0.03728	0.01508		1900.3	0.01514
2091.79	0.24398	0.03754	0.01508		1901.86	0.0149
2093.72	0.24477	0.03765	0.01502		1903.42	0.01456
2095.64	0.24517	0.03762	0.01498		1904.98	0.01414
2097.57	0.24509	0.03748	0.01506		1906.54	0.0137
2099.5	0.2445	0.03727	0.01535		1908.1	0.01329
2101.43	0.2435	0.03704	0.01587		1909.66	0.01297
2103.36	0.24224	0.03683	0.01664		1911.22	0.01279
2105.29	0.2409	0.03665	0.01759		1912.78	0.01276
2107.22	0.23972	0.03654	0.01862		1914.33	0.0129
2109.14	0.23886	0.03649	0.01961		1915.89	0.01316
2111.07	0.23841	0.03648	0.02044		1917.45	0.0135
2113	0.23839	0.03652	0.02099		1919	0.01384
2114.93	0.23873	0.03659	0.0212		1920.56	0.0141
2116.86	0.23927	0.03668	0.02106		1922.12	0.01424
2118.79	0.23983	0.03677	0.02062		1923.67	0.01423
2120.71	0.24024	0.03688	0.01997		1925.23	0.01409
2122.64	0.24049	0.03698	0.01925		1926.78	0.01389
2124.57	0.24031	0.03707	0.01858		1928.34	0.01372
2126.5	0.23967	0.03713	0.01809		1929.89	0.01373
2128.43	0.23858	0.03716	0.01787		1931.45	0.01401
2130.36	0.23715	0.03713	0.01795		1933	0.01467
2132.28	0.23549	0.03705	0.01831		1934.55	0.01573
2134.21	0.23373	0.03691	0.01891		1936.11	0.01713
2136.14	0.23201	0.03672	0.01962		1937.66	0.01874
2138.07	0.23043	0.03648	0.02034		1939.21	0.02035
2140	0.22907	0.03623	0.02094		1940.76	0.0217
2141.93	0.22796	0.03599	0.02134		1942.32	0.02253
2143.86	0.22713	0.03582	0.02149		1943.87	0.02263
2145.78	0.22658	0.03574	0.02142		1945.42	0.02188
2147.71	0.2263	0.0358	0.02117		1946.97	0.02029
2149.64	0.22624	0.03604	0.02083		1948.52	0.018
2151.57	0.22636	0.03648	0.02052		1950.07	0.01528
2153.5	0.22663	0.03711	0.02033		1951.62	0.01249
2155.43	0.22698	0.0379	0.02031		1953.17	0.01002
2157.36	0.22738	0.03881	0.02047		1954.72	0.0082
2159.28	0.22774	0.03974	0.02079		1956.27	0.00727
2161.21	0.228	0.04059	0.02119		1957.82	0.00732
2163.14	0.22814	0.04128	0.02159		1959.37	0.00827
2165.07	0.2281	0.04171	0.02192		1960.92	0.00992
2167	0.22789	0.04182	0.02215		1962.46	0.01192
2168.93	0.22755	0.04162	0.02228		1964.01	0.01393
2170.85	0.22713	0.04114	0.02236		1965.56	0.0156
2172.78	0.2267	0.04046	0.02247		1967.11	0.0167
2174.71	0.22636	0.0397	0.02268		1968.65	0.01713
2176.64	0.22615	0.03898	0.02303		1970.2	0.01692
2178.57	0.22612	0.03841	0.02351		1971.74	0.01622
2180.5	0.22624	0.03806	0.02406		1973.29	0.01523
2182.43	0.22644	0.03799	0.02454		1974.83	0.01422
2184.35	0.22661	0.03817	0.02482		1976.38	0.01336
2186.28	0.22658	0.03857	0.02476		1977.92	0.01281
2188.21	0.22622	0.03913	0.02428		1979.47	0.01261
2190.14	0.22545	0.0398	0.02338		1981.01	0.01273
2192.07	0.22423	0.04055	0.02215		1982.56	0.0131
2194	0.22262	0.04135	0.02077		1984.1	0.01361
2195.92	0.22076	0.04221	0.01946		1985.64	0.01417
2197.85	0.21887	0.04315	0.01846		1987.19	0.01472
2199.78	0.21723	0.04415	0.01795		1988.73	0.0152
2201.71	0.21603	0.04521	0.01804		1990.27	0.0156
2203.64	0.21549	0.04627	0.01873		1991.81	0.01589
2205.57	0.2157	0.04725	0.01992		1993.35	0.01605
2207.49	0.21664	0.04805	0.02143		1994.89	0.01604
2209.42	0.21822	0.04859	0.02302		1996.44	0.01582
2211.35	0.22019	0.0488	0.02449		1997.98	0.01537
2213.28	0.22232	0.04868	0.02566		1999.52	0.01469
2215.21	0.22436	0.04826	0.02643		2001.06	0.01384
2217.14	0.22606	0.04762	0.02678		2002.6	0.01292
2219.07	0.22726	0.0469	0.02675		2004.13	0.01206
2220.99	0.22785	0.04619	0.02645		2005.67	0.01141
2222.92	0.2278	0.04562	0.02598		2007.21	0.01105
2224.85	0.22713	0.04525	0.02543		2008.75	0.01103
2226.78	0.2259	0.04509	0.02487		2010.29	0.01131
2228.71	0.22421	0.04512	0.02434		2011.83	0.01175
2230.64	0.22217	0.04529	0.02385		2013.37	0.0122
2232.57	0.21989	0.04551	0.02337		2014.9	0.01248
2234.49	0.21754	0.04575	0.02291		2016.44	0.01247
2236.42	0.21528	0.04596	0.02248		2017.97	0.01212
2238.35	0.21328	0.04615	0.02211		2019.51	0.01149
2240.28	0.21177	0.04631	0.02184		2021.05	0.01075
2242.21	0.21091	0.04647	0.02172		2022.58	0.01011
2244.14	0.21083	0.04666	0.02177		2024.12	0.00977
2246.06	0.21161	0.04688	0.022		2025.65	0.00988
2247.99	0.21324	0.04713	0.0224		2027.19	0.01049
2249.92	0.21559	0.04739	0.02289		2028.72	0.01153
2251.85	0.21847	0.04765	0.0234		2030.26	0.01282
2253.78	0.22161	0.04791	0.02384		2031.79	0.0141
2255.71	0.22472	0.04819	0.02413		2033.32	0.01513
2257.64	0.22752	0.04851	0.02423		2034.86	0.01573
2259.56	0.22978	0.04893	0.0241		2036.39	0.01581
2261.49	0.23136	0.04946	0.02379		2037.92	0.01542
2263.42	0.23214	0.05013	0.02333		2039.45	0.01471
2265.35	0.23215	0.05088	0.02282		2040.98	0.0139
2267.28	0.23144	0.05168	0.02238		2042.52	0.01322
2269.21	0.23013	0.05242	0.02209		2044.05	0.01285
2271.14	0.2284	0.05303	0.02207		2045.58	0.01287
2273.06	0.2264	0.05345	0.02239		2047.11	0.01327
2274.99	0.22438	0.05367	0.02309		2048.64	0.01392
2276.92	0.22254	0.05372	0.02417		2050.17	0.01467
2278.85	0.22107	0.0537	0.02559		2051.7	0.01537
2280.78	0.2202	0.05373	0.02725		2053.23	0.01589
2282.7	0.22005	0.05395	0.02904		2054.76	0.01621
2284.63	0.22068	0.05444	0.03081		2056.29	0.01637
2286.56	0.22209	0.05521	0.03241		2057.81	0.01647
2288.49	0.22413	0.05623	0.03371		2059.34	0.01662
2290.42	0.22658	0.05735	0.03463		2060.87	0.01693
2292.35	0.22917	0.05841	0.03512		2062.4	0.01741
2294.28	0.23157	0.05922	0.0352		2063.92	0.01801
2296.2	0.23352	0.05963	0.03496		2065.45	0.01862
2298.13	0.23481	0.05956	0.0345		2066.98	0.01907
2300.06	0.23534	0.05902	0.03397		2068.5	0.01921
2301.99	0.23515	0.05808	0.03348		2070.03	0.01894
2303.92	0.23436	0.05694	0.03316		2071.55	0.01823
2305.85	0.23318	0.05579	0.03306		2073.08	0.01716
2307.78	0.23184	0.05485	0.03319		2074.61	0.01589
2309.7	0.23053	0.05427	0.03353		2076.13	0.01462
2311.63	0.22942	0.05417	0.034		2077.65	0.01358
2313.56	0.22854	0.05456	0.03453		2079.18	0.01295
2315.49	0.22791	0.05537	0.03505		2080.7	0.01282
2317.42	0.22749	0.0565	0.03549		2082.22	0.01322
2319.35	0.22722	0.05777	0.03583		2083.75	0.01405
2321.28	0.22705	0.05904	0.03609		2085.27	0.01516
2323.2	0.22702	0.06017	0.03629		2086.79	0.01636
2325.13	0.22715	0.06105	0.0365		2088.31	0.01744
2327.06	0.22752	0.06164	0.03677		2089.84	0.01825
2328.99	0.22815	0.06195	0.03716		2091.36	0.01868
2330.92	0.22904	0.06203	0.03768		2092.88	0.01869
2332.84	0.23012	0.06198	0.03833		2094.4	0.01833
2334.77	0.23121	0.06188	0.0391		2095.92	0.01771
2336.7	0.23213	0.06183	0.03994		2097.44	0.01697
2338.63	0.23261	0.06191	0.04077		2098.96	0.01628
2340.56	0.23247	0.06215	0.04153		2100.48	0.01583
2342.49	0.23159	0.06257	0.04219		2102	0.01575
2344.42	0.22998	0.06312	0.04271		2103.52	0.01614
2346.34	0.22778	0.06373	0.04308		2105.04	0.01703
2348.27	0.22524	0.06434	0.04336		2106.56	0.01839
2350.2	0.22267	0.06484	0.04357		2108.07	0.02011
2352.13	0.2204	0.06518	0.04381		2109.59	0.02199
2354.06	0.21871	0.06534	0.04412		2111.11	0.02384
2355.99	0.21773	0.06531	0.04456		2112.63	0.02541
2357.92	0.21754	0.06514	0.04516		2114.14	0.02651
2359.84	0.21801	0.0649	0.0459		2115.66	0.02699
2361.77	0.21898	0.06466	0.04674		2117.18	0.02678
2363.7	0.2202	0.06449	0.04764		2118.69	0.02591
2365.63	0.22144	0.06442	0.04852		2120.21	0.02451
2367.56	0.22254	0.06445	0.04935		2121.72	0.02278
2369.49	0.2234	0.06457	0.0501		2123.24	0.02095
2371.41	0.22399	0.06473	0.05078		2124.75	0.01926
2373.34	0.22441	0.0649	0.05143		2126.27	0.01789
2375.27	0.22473	0.06507	0.0521		2127.78	0.01696
2377.2	0.22507	0.06526	0.05283		2129.3	0.01649
2379.13	0.22553	0.06553	0.05367		2130.81	0.01643
2381.06	0.22614	0.06594	0.0546		2132.32	0.01664
2382.99	0.22689	0.0666	0.05559		2133.84	0.01698
2384.91	0.22777	0.06755	0.05658		2135.35	0.01726
2386.84	0.22872	0.06884	0.05748		2136.86	0.01737
2388.77	0.22974	0.07043	0.05826		2138.37	0.01722
2390.7	0.23084	0.07225	0.05887		2139.88	0.01679
2392.63	0.23207	0.07421	0.05936		2141.39	0.01613
2394.56	0.2335	0.07619	0.0598		2142.91	0.01531
2396.49	0.23518	0.07807	0.06028		2144.42	0.01442
2398.41	0.23714	0.07979	0.06092		2145.93	0.01355
2400.34	0.23934	0.08132	0.0618		2147.44	0.01278
2402.27	0.24165	0.08265	0.06295		2148.95	0.01216
2404.2	0.24391	0.08382	0.06432		2150.46	0.0117
2406.13	0.24587	0.08487	0.06581		2151.97	0.0114
2408.06	0.24733	0.08582	0.06728		2153.47	0.01125
2409.98	0.24811	0.08666	0.06857		2154.98	0.01122
2411.91	0.2481	0.08736	0.06955		2156.49	0.01129
2413.84	0.24733	0.08788	0.07015		2158	0.01142
2415.77	0.24592	0.08816	0.07039		2159.51	0.01159
2417.7	0.24405	0.08817	0.07037		2161.02	0.01177
2419.63	0.24202	0.08794	0.07022		2162.52	0.01193
2421.55	0.24006	0.08752	0.07014		2164.03	0.01207
2423.48	0.23841	0.08702	0.0703		2165.54	0.01218
2425.41	0.23722	0.08657	0.07079		2167.04	0.01229
2427.34	0.23657	0.08633	0.07169		2168.55	0.01242
2429.27	0.23645	0.08639	0.07295		2170.05	0.01265
2431.2	0.23682	0.08682	0.07448		2171.56	0.01304
2433.13	0.23755	0.08764	0.07615		2173.06	0.01364
2435.05	0.23855	0.08878	0.07783		2174.57	0.01446
2436.98	0.23969	0.09016	0.07939		2176.07	0.01549
2438.91	0.24135	0.09165	0.08078		2177.58	0.01663
2440.84	0.24296	0.09312	0.08196		2179.08	0.01773
2442.77	0.24442	0.09448	0.08296		2180.58	0.01862
2444.7	0.24563	0.09566	0.08381		2182.09	0.01912
2446.62	0.24649	0.09663	0.08457		2183.59	0.01906
2448.55	0.24691	0.09739	0.08528		2185.09	0.01836
2450.48	0.24687	0.09799	0.08598		2186.59	0.01705
2452.41	0.24635	0.09844	0.08665		2188.1	0.01523
2454.34	0.24544	0.09881	0.0873		2189.6	0.01313
2456.27	0.24429	0.0991	0.08789		2191.1	0.01102
2458.2	0.24306	0.09935	0.08841		2192.6	0.00919
2460.12	0.24197	0.09956	0.08884		2194.1	0.00793
2462.05	0.24115	0.09974	0.08918		2195.6	0.0074
2463.98	0.2407	0.09992	0.08942		2197.1	0.00768
2465.91	0.24058	0.1001	0.08957		2198.6	0.00872
2467.84	0.24072	0.10031	0.08962		2200.1	0.01035
2469.77	0.24091	0.10058	0.08959		2201.6	0.0123
2471.7	0.24098	0.10092	0.08948		2203.1	0.01427
2473.62	0.24077	0.10133	0.08931		2204.6	0.01598
2475.55	0.24025	0.10182	0.08911		2206.09	0.01718
2477.48	0.23944	0.10236	0.08891		2207.59	0.01773
2479.41	0.23852	0.10291	0.08878		2209.09	0.01759
2481.34	0.2377	0.10341	0.08875		2210.59	0.01681
2483.27	0.23723	0.10385	0.08889		2212.08	0.01555
2485.19	0.23727	0.10419	0.0892		2213.58	0.01402
2487.12	0.23787	0.10442	0.08971		2215.08	0.01243
2489.05	0.23892	0.10459	0.09038		2216.57	0.01099
2490.98	0.24019	0.10474	0.09115		2218.07	0.00986
2492.91	0.24137	0.10494	0.09199		2219.56	0.00913
2494.84	0.24213	0.1053	0.09282		2221.06	0.00884
2496.76	0.24225	0.10589	0.09363		2222.55	0.00894
2498.69	0.24163	0.10679	0.0944		2224.05	0.00934
2500.62	0.24035	0.10805	0.09516		2225.54	0.00993
2502.55	0.23866	0.10967	0.09593		2227.04	0.01059
2504.48	0.2369	0.11159	0.09678		2228.53	0.01121
2506.41	0.23544	0.11375	0.09774		2230.02	0.0117
2508.34	0.23457	0.11602	0.09883		2231.52	0.01204
2510.26	0.23441	0.11827	0.10003		2233.01	0.01221
2512.19	0.23494	0.12036	0.10131		2234.5	0.01225
2514.12	0.23594	0.12219	0.1026		2235.99	0.01219
2516.05	0.23708	0.12369	0.10383		2237.49	0.01209
2517.98	0.23803	0.12482	0.10494		2238.98	0.012
2519.91	0.23852	0.1256	0.10589		2240.47	0.01193
2521.84	0.23844	0.12611	0.10666		2241.96	0.01191
2523.76	0.23786	0.12643	0.10728		2243.45	0.01193
2525.69	0.23702	0.1267	0.10781		2244.94	0.01198
2527.62	0.23627	0.12701	0.10833		2246.43	0.01202
2529.55	0.23599	0.12747	0.10891		2247.92	0.01206
2531.48	0.23648	0.12815	0.10961		2249.41	0.01208
2533.41	0.23784	0.12907	0.11049		2250.9	0.01209
2535.33	0.24003	0.13024	0.11155		2252.39	0.01207
2537.26	0.24277	0.13161	0.11276		2253.88	0.01204
2539.19	0.24566	0.13312	0.11407		2255.37	0.01199
2541.12	0.24823	0.13467	0.1154		2256.85	0.01191
2543.05	0.25005	0.13618	0.11669		2258.34	0.01176
2544.98	0.25086	0.13757	0.11786		2259.83	0.01152
2546.91	0.2505	0.13877	0.11888		2261.31	0.01118
2548.83	0.2491	0.13975	0.11975		2262.8	0.01071
2550.76	0.24688	0.1405	0.1205		2264.29	0.01014
2552.69	0.24425	0.14107	0.12123		2265.78	0.0095
2554.62	0.24159	0.14152	0.12202		2267.26	0.00885
2556.55	0.23929	0.14197	0.12301		2268.75	0.00824
2558.48	0.23764	0.14252	0.12428		2270.23	0.00775
2560.41	0.23679	0.14329	0.12593		2271.72	0.00743
2562.33	0.23682	0.14436	0.12799		2273.2	0.00729
2564.26	0.23765	0.1458	0.13044		2274.69	0.00733
2566.19	0.23915	0.14759	0.13325		2276.17	0.0075
2568.12	0.24119	0.14971	0.1363		2277.65	0.00776
2570.05	0.24325	0.15205	0.13949		2279.14	0.00801
2571.97	0.24344	0.1545	0.14272		2280.62	0.0082
2573.9	0.24369	0.15694	0.1459		2282.1	0.00826
2575.83	0.2439	0.15926	0.149		2283.59	0.00817
2577.76	0.24396	0.16139	0.152		2285.07	0.00793
2579.69	0.24382	0.16331	0.15493		2286.55	0.00758
2581.62	0.24342	0.16505	0.15786		2288.03	0.00719
2583.55	0.24278	0.1667	0.16084		2289.51	0.00682
2585.47	0.24194	0.16834	0.16392		2290.99	0.00658
2587.4	0.24098	0.17008	0.16711		2292.47	0.00651
2589.33	0.24004	0.17198	0.17039		2293.96	0.00666
2591.26	0.23922	0.17407	0.17371		2295.44	0.00704
2593.19	0.23863	0.17634	0.177		2296.91	0.0076
2595.12	0.23833	0.17874	0.18018		2298.39	0.00826
2597.05	0.2383	0.18116	0.1832		2299.87	0.00891
2598.97	0.23848	0.18352	0.18604		2301.35	0.00942
2600.9	0.2387	0.18576	0.18874		2302.83	0.00966
2602.83	0.23881	0.18783	0.19137		2304.31	0.00951
2604.76	0.23864	0.18976	0.19405		2305.79	0.00894
2606.69	0.23808	0.19163	0.19692		2307.27	0.00793
2608.62	0.2371	0.19352	0.20012		2308.74	0.00658
2610.55	0.23572	0.19555	0.20375		2310.22	0.00501
2612.47	0.23444	0.19783	0.20788		2311.7	0.00341
2614.4	0.2332	0.20042	0.21251		2313.17	0.002
2616.33	0.23201	0.20334	0.21759		2314.65	0.000942401
2618.26	0.23099	0.20655	0.22301		2316.13	0.000397832
2620.19	0.23027	0.20996	0.22865		2317.6	0.00043586
2622.11	0.22984	0.21348	0.23439		2319.08	0.00105
2624.04	0.22966	0.21701	0.24013		2320.55	0.00214
2625.97	0.22969	0.2205	0.24581		2322.03	0.00357
2627.9	0.22985	0.22392	0.25143		2323.5	0.00513
2629.83	0.23008	0.22731	0.25703		2324.98	0.00662
2631.76	0.23039	0.23073	0.26269		2326.45	0.00787
2633.69	0.23079	0.23429	0.26848		2327.92	0.00874
2635.61	0.23136	0.23805	0.27448		2329.4	0.00917
2637.54	0.23216	0.24206	0.2807		2330.87	0.00918
2639.47	0.23325	0.24631	0.28711		2332.34	0.00882
2641.4	0.2346	0.25072	0.29363		2333.81	0.00821
2643.33	0.23614	0.25518	0.30014		2335.29	0.00751
2645.26	0.23777	0.25952	0.3065		2336.76	0.00686
2647.19	0.23931	0.2636	0.3126		2338.23	0.0064
2649.11	0.2406	0.26731	0.31835		2339.7	0.00625
2651.04	0.24239	0.27059	0.32374		2341.17	0.00649
2652.97	0.24405	0.27344	0.32882		2342.64	0.00714
2654.9	0.24513	0.27593	0.33366		2344.11	0.00818
2656.83	0.24564	0.27816	0.33838		2345.58	0.00953
2658.76	0.24559	0.28024	0.34308		2347.05	0.01107
2660.68	0.24507	0.28225	0.34781		2348.52	0.01266
2662.61	0.24416	0.28425	0.35256		2349.99	0.01413
2664.54	0.24296	0.28624	0.35723		2351.46	0.01532
2666.47	0.24157	0.28814	0.36169		2352.93	0.0161
2668.4	0.24014	0.28987	0.36575		2354.4	0.01638
2670.33	0.23878	0.29135	0.36922		2355.87	0.01612
2672.26	0.23765	0.29249	0.37195		2357.33	0.01535
2674.18	0.23685	0.29327	0.37385		2358.8	0.01416
2676.11	0.23651	0.29372	0.37492		2360.27	0.01268
2678.04	0.23669	0.29388	0.37521		2361.73	0.01107
2679.97	0.23734	0.29385	0.37487		2363.2	0.0095
2681.9	0.23839	0.29372	0.37404		2364.67	0.00809
2683.83	0.23967	0.29356	0.37287		2366.13	0.00695
2685.76	0.24092	0.29337	0.3715		2367.6	0.00614
2687.68	0.24192	0.29312	0.36999		2369.06	0.00567
2689.61	0.24358	0.29272	0.36834		2370.53	0.00551
2691.54	0.24503	0.29204	0.3665		2371.99	0.00561
2693.47	0.24569	0.29098	0.36437		2373.46	0.0059
2695.4	0.24552	0.28941	0.36181		2374.92	0.00633
2697.33	0.24462	0.2873	0.35872		2376.39	0.00685
2699.25	0.24311	0.28463	0.355		2377.85	0.00743
2701.18	0.24122	0.28148	0.35061		2379.31	0.00804
2703.11	0.23915	0.27796	0.34556		2380.78	0.00867
2705.04	0.23711	0.27424	0.33995		2382.24	0.00929
2706.97	0.23529	0.27047	0.3339		2383.7	0.00986
2708.9	0.23383	0.26682	0.32761		2385.16	0.01034
2710.82	0.23279	0.26338	0.32125		2386.63	0.01068
2712.75	0.23222	0.26022	0.31504		2388.09	0.01082
2714.68	0.23212	0.25735	0.30913		2389.55	0.01073
2716.61	0.23241	0.25473	0.30363		2391.01	0.01041
2718.54	0.23302	0.25227	0.29857		2392.47	0.00988
2720.47	0.23381	0.24988	0.29391		2393.93	0.00921
2722.4	0.23468	0.24747	0.28955		2395.39	0.00847
2724.32	0.23549	0.24499	0.28535		2396.85	0.00775
2726.25	0.23618	0.2424	0.28115		2398.31	0.00714
2728.18	0.23672	0.23972	0.27679		2399.77	0.00669
2730.11	0.23712	0.23702	0.27218		2401.23	0.00643
2732.04	0.23746	0.23438	0.26731		2402.69	0.00632
2733.97	0.23785	0.23188	0.2622		2404.15	0.00634
2735.89	0.23841	0.22959	0.25698		2405.6	0.00641
2737.82	0.23921	0.22754	0.25179		2407.06	0.00649
2739.75	0.24028	0.22572	0.24679		2408.52	0.00653
2741.68	0.24157	0.22404	0.2421		2409.98	0.00654
2743.61	0.24289	0.22242	0.2378		2411.43	0.00656
2745.54	0.24362	0.22075	0.2339		2412.89	0.00665
2747.47	0.2441	0.21892	0.23036		2414.35	0.00689
2749.39	0.24419	0.21689	0.2271		2415.8	0.00735
2751.32	0.24382	0.21467	0.224		2417.26	0.00807
2753.25	0.24302	0.2123	0.22099		2418.71	0.00905
2755.18	0.24191	0.2099	0.218		2420.17	0.01023
2757.11	0.24064	0.2076	0.21503		2421.62	0.01155
2759.04	0.23941	0.20549	0.21212		2423.08	0.01289
2760.97	0.23837	0.20365	0.20933		2424.53	0.01416
2762.89	0.23761	0.20209	0.20672		2425.99	0.01529
2764.82	0.2371	0.20077	0.20437		2427.44	0.01625
2766.75	0.23676	0.19959	0.20229		2428.89	0.01704
2768.68	0.23642	0.19847	0.20047		2430.35	0.01771
2770.61	0.23596	0.19731	0.19885		2431.8	0.01828
2772.54	0.23525	0.19608	0.19738		2433.25	0.01882
2774.46	0.23428	0.19482	0.19597		2434.7	0.01931
2776.39	0.23312	0.19361	0.19455		2436.16	0.01974
2778.32	0.23191	0.19254	0.19308		2437.61	0.02007
2780.25	0.23088	0.19174	0.19157		2439.06	0.02023
2782.18	0.23022	0.19124	0.19002		2440.51	0.02019
2784.11	0.23007	0.19104	0.18848		2441.96	0.01992
2786.03	0.2305	0.19104	0.18698		2443.41	0.01945
2787.96	0.23145	0.19108	0.18556		2444.86	0.01886
2789.89	0.23281	0.19096	0.18424		2446.31	0.01824
2791.82	0.23438	0.19053	0.18303		2447.76	0.01771
2793.75	0.23596	0.18966	0.18195		2449.21	0.01737
2795.68	0.23738	0.18835	0.18099		2450.66	0.01724
2797.61	0.23858	0.1867	0.18017		2452.11	0.01733
2799.53	0.23858	0.18489	0.17951		2453.56	0.01756
2801.46	0.23759	0.18319	0.17903		2455	0.01784
2803.39	0.23661	0.18182	0.17875		2456.45	0.01806
2805.32	0.23579	0.18099	0.17869		2457.9	0.01813
2807.25	0.23525	0.18081	0.17883		2459.35	0.01801
2809.18	0.23509	0.18126	0.17912		2460.79	0.01772
2811.11	0.23535	0.18226	0.17951		2462.24	0.01733
2813.03	0.23597	0.18362	0.17992		2463.69	0.01696
2814.96	0.23686	0.18515	0.18028		2465.13	0.01671
2816.89	0.2379	0.18668	0.18055		2466.58	0.01667
2818.82	0.23893	0.18807	0.18069		2468.02	0.01687
2820.75	0.23981	0.18925	0.18071		2469.47	0.01728
2822.68	0.24043	0.19022	0.18066		2470.92	0.0178
2824.6	0.24068	0.19099	0.18058		2472.36	0.01827
2826.53	0.2405	0.19161	0.18054		2473.8	0.01856
2828.46	0.23986	0.19207	0.18056		2475.25	0.01852
2830.39	0.23876	0.19239	0.18066		2476.69	0.0181
2832.32	0.23728	0.19252	0.18082		2478.13	0.01728
2834.25	0.23552	0.19243	0.18101		2479.58	0.01617
2836.18	0.23358	0.19209	0.1812		2481.02	0.0149
2838.1	0.23167	0.19154	0.18135		2482.46	0.01367
2840.03	0.22996	0.19084	0.18146		2483.91	0.01265
2841.96	0.22864	0.19012	0.18158		2485.35	0.01201
2843.89	0.22784	0.18952	0.18176		2486.79	0.01185
2845.82	0.22769	0.18917	0.18207		2488.23	0.01218
2847.75	0.22819	0.18919	0.18259		2489.67	0.01294
2849.68	0.22931	0.18961	0.18336		2491.11	0.01401
2851.6	0.23089	0.1904	0.18437		2492.55	0.01523
2853.53	0.23276	0.19146	0.18555		2494	0.01642
2855.46	0.23471	0.19265	0.1868		2495.44	0.01743
2857.39	0.23651	0.19382	0.188		2496.88	0.01816
2859.32	0.23799	0.19486	0.18902		2498.31	0.01859
2861.24	0.23904	0.19569	0.18978		2499.75	0.01873
2863.17	0.23965	0.19631	0.19025		2501.19	0.01869
2865.1	0.23986	0.19676	0.19046		2502.63	0.0186
2867.03	0.23981	0.19711	0.19054		2504.07	0.01858
2868.96	0.23969	0.19744	0.19064		2505.51	0.01874
2870.89	0.24075	0.19782	0.19093		2506.95	0.01914
2872.82	0.24208	0.19826	0.19159		2508.38	0.01977
2874.74	0.24378	0.19877	0.19272		2509.82	0.02057
2876.67	0.24583	0.19929	0.19439		2511.26	0.02143
2878.6	0.24811	0.19978	0.19657		2512.69	0.02222
2880.53	0.25042	0.2002	0.19916		2514.13	0.02284
2882.46	0.2525	0.20054	0.20202		2515.57	0.02322
2884.39	0.25404	0.20079	0.20496		2517	0.02338
2886.32	0.25484	0.201	0.20777		2518.44	0.02341
2888.24	0.25472	0.20121	0.21028		2519.87	0.02343
2890.17	0.25369	0.20142	0.21232		2521.31	0.02362
2892.1	0.25193	0.20166	0.21377		2522.74	0.02411
2894.03	0.2497	0.20188	0.2146		2524.18	0.025
2895.96	0.24743	0.20206	0.21481		2525.61	0.0263
2897.89	0.24553	0.20214	0.21448		2527.04	0.02791
2899.82	0.24444	0.20209	0.21375		2528.48	0.02967
2901.74	0.24443	0.20189	0.21281		2529.91	0.03136
2903.67	0.24569	0.20157	0.21187		2531.34	0.03272
2905.6	0.24817	0.20119	0.21113		2532.78	0.03358
2907.53	0.25166	0.20084	0.21076		2534.21	0.0338
2909.46	0.2558	0.20058	0.21086		2535.64	0.03335
2911.39	0.26014	0.20045	0.21143		2537.07	0.03234
2913.31	0.26422	0.20046	0.2124		2538.5	0.03092
2915.24	0.2676	0.20057	0.21359		2539.94	0.02935
2917.17	0.26998	0.20068	0.21478		2541.37	0.0279
2919.1	0.27118	0.20069	0.21575		2542.8	0.02683
2921.03	0.27119	0.2005	0.21631		2544.23	0.02633
2922.96	0.27011	0.20002	0.21637		2545.66	0.02655
2924.89	0.26818	0.19923	0.2159		2547.09	0.02753
2926.81	0.26567	0.19816	0.21502		2548.52	0.02924
2928.74	0.26287	0.19689	0.21388		2549.95	0.03156
2930.67	0.26004	0.19554	0.21269		2551.38	0.03431
2932.6	0.25737	0.19425	0.21164		2552.8	0.03727
2934.53	0.25499	0.19312	0.21086		2554.23	0.04022
2936.46	0.25296	0.19224	0.2104		2555.66	0.0429
2938.38	0.25129	0.19164	0.21022		2557.09	0.04512
2940.31	0.24993	0.19127	0.2102		2558.52	0.04671
2942.24	0.24885	0.19107	0.21018		2559.94	0.04758
2944.17	0.24801	0.19093	0.21001		2561.37	0.04772
2946.1	0.24734	0.19071	0.20956		2562.8	0.04718
2948.03	0.24685	0.19029	0.20876		2564.22	0.04611
2949.95	0.24649	0.1896	0.20757		2565.65	0.04469
2951.88	0.24627	0.18857	0.20603		2567.08	0.04312
2953.81	0.24615	0.1872	0.20419		2568.5	0.04163
2955.74	0.24614	0.18555	0.2021		2569.93	0.04039
2957.67	0.24622	0.18367	0.19983		2571.35	0.03952
2959.6	0.2464	0.18167	0.1974		2572.78	0.03911
2961.53	0.24668	0.17963	0.19486		2574.2	0.03916
2963.45	0.24707	0.17762	0.19222		2575.62	0.03965
2965.38	0.24762	0.17567	0.18956		2577.05	0.04055
2967.31	0.24831	0.17377	0.18695		2578.47	0.04178
2969.24	0.24915	0.17189	0.18447		2579.89	0.04332
2971.17	0.25007	0.16997	0.18222		2581.32	0.04512
2973.1	0.251	0.16794	0.18026		2582.74	0.04717
2975.03	0.2518	0.16579	0.1786		2584.16	0.04945
2976.95	0.25234	0.16352	0.1772		2585.58	0.05193
2978.88	0.25248	0.16119	0.17596		2587.01	0.05455
2980.81	0.25211	0.15893	0.17473		2588.43	0.05726
2982.74	0.25122	0.15685	0.17336		2589.85	0.05998
2984.67	0.24982	0.15508	0.17174		2591.27	0.06259
2986.6	0.24805	0.15371	0.16978		2592.69	0.06503
2988.52	0.24607	0.15274	0.1675		2594.11	0.06721
2990.45	0.24364	0.15213	0.16498		2595.53	0.06908
2992.38	0.24139	0.15173	0.16235		2596.95	0.07059
2994.31	0.2395	0.15137	0.15976		2598.37	0.07175
2996.24	0.23805	0.15084	0.15735		2599.79	0.07253
2998.17	0.2371	0.14999	0.15523		2601.21	0.07297
3000.09	0.23658	0.14871	0.15341		2602.63	0.07309
3002.02	0.23642	0.14698	0.15189		2604.05	0.07295
3003.95	0.2365	0.14486	0.15058		2605.46	0.07263
3005.88	0.2367	0.14248	0.14938		2606.88	0.07226
3007.81	0.23694	0.13997	0.1482		2608.3	0.07198
3009.74	0.23714	0.1375	0.14694		2609.72	0.07195
3011.67	0.23725	0.13518	0.14558		2611.13	0.07231
3013.59	0.23722	0.13308	0.1441		2612.55	0.07318
3015.52	0.23705	0.13122	0.14251		2613.97	0.0746
3017.45	0.23671	0.12958	0.14085		2615.38	0.07653
3019.38	0.23618	0.12812	0.13915		2616.8	0.07884
3021.31	0.23547	0.12681	0.13746		2618.22	0.08134
3023.24	0.2346	0.12564	0.1358		2619.63	0.08378
3025.16	0.23364	0.1246	0.13421		2621.05	0.08595
3027.09	0.23268	0.12372	0.13274		2622.46	0.08768
3029.02	0.23181	0.12298	0.13142		2623.88	0.08889
3030.95	0.23117	0.12239	0.13033		2625.29	0.08963
3032.88	0.23086	0.12191	0.12949		2626.7	0.09005
3034.81	0.23095	0.12146	0.12896		2628.12	0.09037
3036.74	0.23142	0.12099	0.12874		2629.53	0.09086
3038.66	0.23226	0.12043	0.12879		2630.94	0.09176
3040.59	0.23336	0.11976	0.12907		2632.36	0.09324
3042.52	0.23462	0.119	0.12949		2633.77	0.09538
3044.45	0.2359	0.11818	0.12995		2635.18	0.09817
3046.38	0.2371	0.11736	0.13035		2636.59	0.10147
3048.31	0.23813	0.11657	0.13059		2638.01	0.1051
3050.24	0.23893	0.11578	0.1306		2639.42	0.10885
3052.16	0.23946	0.11492	0.13034		2640.83	0.11253
3054.09	0.23968	0.11387	0.12979		2642.24	0.11596
3056.02	0.2396	0.1125	0.12894		2643.65	0.11903
3057.95	0.23923	0.11071	0.12781		2645.06	0.12168
3059.88	0.2386	0.10849	0.12644		2646.47	0.12388
3061.81	0.23783	0.10596	0.12492		2647.88	0.12564
3063.73	0.23705	0.10338	0.12334		2649.29	0.12698
3065.66	0.23647	0.10111	0.12181		2650.7	0.12794
3067.59	0.23629	0.09956	0.12047		2652.11	0.12858
3069.52	0.23669	0.09909	0.11945		2653.52	0.12898
3071.45	0.23779	0.09992	0.11885		2654.93	0.12927
3073.38	0.23954	0.10207	0.11872		2656.33	0.12958
3075.3	0.24176	0.10531	0.11903		2657.74	0.1301
3077.23	0.2441	0.1092	0.11968		2659.15	0.13098
3079.16	0.24614	0.11315	0.12051		2660.56	0.13239
3081.09	0.24735	0.11652	0.12129		2661.96	0.1344
3083.02	0.24734	0.11876	0.12179		2663.37	0.13706
3084.95	0.24588	0.11951	0.12183		2664.78	0.14032
3086.88	0.24292	0.11866	0.12128		2666.18	0.14406
3088.8	0.23933	0.11637	0.12011		2667.59	0.14813
3090.73	0.23553	0.11305	0.1184		2668.99	0.15234
3092.66	0.23148	0.10922	0.11629		2670.4	0.15654
3094.59	0.22778	0.10543	0.11401		2671.8	0.1606
3096.52	0.22491	0.10217	0.11179		2673.21	0.16442
3098.45	0.22319	0.09973	0.10984		2674.61	0.16795
3100.38	0.22269	0.09821	0.10831		2676.02	0.17119
					2677.42	0.17411
					2678.83	0.17671
					2680.23	0.17896
					2681.63	0.18084
					2683.04	0.18231
					2684.44	0.18338
					2685.84	0.18406
					2687.24	0.18443
					2688.64	0.1846
					2690.05	0.18471
					2691.45	0.18487
					2692.85	0.1852
					2694.25	0.18572
					2695.65	0.18644
					2697.05	0.18726
					2698.45	0.18809
					2699.85	0.18877
					2701.25	0.18921
					2702.65	0.18932
					2704.04	0.18908
					2705.44	0.18851
					2706.84	0.18768
					2708.24	0.18666
					2709.64	0.18552
					2711.03	0.18432
					2712.43	0.18307
					2713.83	0.18177
					2715.22	0.18042
					2716.62	0.17901
					2718.02	0.17756
					2719.41	0.1761
					2720.81	0.17471
					2722.2	0.17345
					2723.6	0.17238
					2724.99	0.17156
					2726.39	0.17098
					2727.78	0.1706
					2729.17	0.17034
					2730.57	0.17012
					2731.96	0.16983
					2733.35	0.16938
					2734.75	0.16872
					2736.14	0.16782
					2737.53	0.16668
					2738.92	0.16534
					2740.31	0.16384
					2741.71	0.16225
					2743.1	0.16064
					2744.49	0.15909
					2745.88	0.15767
					2747.27	0.15647
					2748.66	0.15554
					2750.05	0.15491
					2751.44	0.15457
					2752.83	0.15446
					2754.21	0.15446
					2755.6	0.15444
					2756.99	0.15421
					2758.38	0.15364
					2759.77	0.15264
					2761.16	0.15118
					2762.54	0.14934
					2763.93	0.14731
					2765.32	0.1453
					2766.7	0.14356
					2768.09	0.14232
					2769.47	0.14171
					2770.86	0.14176
					2772.25	0.14238
					2773.63	0.14339
					2775.01	0.14452
					2776.4	0.14553
					2777.78	0.14619
					2779.17	0.14639
					2780.55	0.1461
					2781.93	0.1454
					2783.32	0.14449
					2784.7	0.14356
					2786.08	0.14283
					2787.46	0.14247
					2788.85	0.14258
					2790.23	0.14314
					2791.61	0.14408
					2792.99	0.14525
					2794.37	0.14647
					2795.75	0.14756
					2797.13	0.14837
					2798.51	0.14882
					2799.89	0.14888
					2801.27	0.1486
					2802.65	0.14807
					2804.03	0.14745
					2805.41	0.14688
					2806.79	0.1465
					2808.17	0.14643
					2809.54	0.1467
					2810.92	0.1473
					2812.3	0.14815
					2813.68	0.14913
					2815.05	0.1501
					2816.43	0.15093
					2817.81	0.15155
					2819.18	0.15193
					2820.56	0.15211
					2821.93	0.15219
					2823.31	0.15228
					2824.68	0.15249
					2826.06	0.15288
					2827.43	0.15347
					2828.81	0.15418
					2830.18	0.15492
					2831.56	0.15554
					2832.93	0.15595
					2834.3	0.1561
					2835.67	0.15599
					2837.05	0.15572
					2838.42	0.15543
					2839.79	0.15525
					2841.16	0.15528
					2842.54	0.15555
					2843.91	0.15598
					2845.28	0.15645
					2846.65	0.15677
					2848.02	0.15677
					2849.39	0.15636
					2850.76	0.15552
					2852.13	0.15436
					2853.5	0.15307
					2854.87	0.15189
					2856.24	0.15103
					2857.6	0.15063
					2858.97	0.15074
					2860.34	0.15127
					2861.71	0.15203
					2863.08	0.15281
					2864.44	0.15341
					2865.81	0.15368
					2867.18	0.15362
					2868.54	0.15329
					2869.91	0.15286
					2871.27	0.15251
					2872.64	0.1524
					2874	0.15262
					2875.37	0.15317
					2876.73	0.15393
					2878.1	0.15475
					2879.46	0.15548
					2880.83	0.15598
					2882.19	0.15622
					2883.55	0.15624
					2884.92	0.15615
					2886.28	0.15613
					2887.64	0.1563
					2889.01	0.15677
					2890.37	0.15754
					2891.73	0.15853
					2893.09	0.15962
					2894.45	0.16063
					2895.81	0.16144
					2897.17	0.16194
					2898.54	0.16211
					2899.9	0.162
					2901.26	0.1617
					2902.62	0.1613
					2903.97	0.1609
					2905.33	0.16056
					2906.69	0.16029
					2908.05	0.16008
					2909.41	0.15994
					2910.77	0.15987
					2912.13	0.15991
					2913.48	0.16012
					2914.84	0.16058
					2916.2	0.16134
					2917.55	0.16242
					2918.91	0.16375
					2920.27	0.16521
					2921.62	0.16663
					2922.98	0.16782
					2924.33	0.16861
					2925.69	0.16892
					2927.04	0.16871
					2928.4	0.16806
					2929.75	0.16712
					2931.11	0.16605
					2932.46	0.16501
					2933.82	0.16412
					2935.17	0.16341
					2936.52	0.16286
					2937.88	0.16241
					2939.23	0.16198
					2940.58	0.16151
					2941.93	0.16101
					2943.28	0.16054
					2944.64	0.16019
					2945.99	0.16006
					2947.34	0.16025
					2948.69	0.16077
					2950.04	0.16157
					2951.39	0.16251
					2952.74	0.16342
					2954.09	0.16414
					2955.44	0.16452
					2956.79	0.16451
					2958.14	0.16416
					2959.49	0.16359
					2960.83	0.16297
					2962.18	0.16249
					2963.53	0.1623
					2964.88	0.16245
					2966.22	0.16292
					2967.57	0.16357
					2968.92	0.16423
					2970.27	0.1647
					2971.61	0.16483
					2972.96	0.16452
					2974.3	0.16375
					2975.65	0.1626
					2976.99	0.16117
					2978.34	0.15962
					2979.68	0.15808
					2981.03	0.15663
					2982.37	0.15531
					2983.72	0.15413
					2985.06	0.15306
					2986.4	0.15207
					2987.75	0.15117
					2989.09	0.15036
					2990.43	0.1497
					2991.77	0.14927
					2993.12	0.14911
					2994.46	0.14926
					2995.8	0.1497
					2997.14	0.15036
					2998.48	0.15112
					2999.82	0.15181
					3001.16	0.15227
					3002.5	0.15235
					3003.84	0.15194
					3005.18	0.15098
					3006.52	0.1495
					3007.86	0.14756
					3009.2	0.14532
					3010.54	0.14297
					3011.88	0.14071
					3013.22	0.13876
					3014.55	0.13726
					3015.89	0.13635
					3017.23	0.13606
					3018.57	0.13632
					3019.9	0.137
					3021.24	0.13788
					3022.58	0.1387
					3023.91	0.13922
					3025.25	0.1392
					3026.58	0.13853
					3027.92	0.13717
					3029.25	0.13519
					3030.59	0.13276
					3031.92	0.13013
					3033.26	0.12754
					3034.59	0.12522
					3035.93	0.12334
					3037.26	0.12197
					3038.59	0.12109
					3039.93	0.12063
					3041.26	0.12046
					3042.59	0.12043
					3043.92	0.12046
					3045.26	0.12046
					3046.59	0.12042
					3047.92	0.12036
					3049.25	0.12031
					3050.58	0.12031
					3051.91	0.12035
					3053.24	0.1204
					3054.57	0.1204
					3055.9	0.12026
					3057.23	0.1199
					3058.56	0.11929
					3059.89	0.11839
					3061.22	0.11725
					3062.55	0.11592
					3063.88	0.11449
					3065.21	0.11302
					3066.53	0.11156
					3067.86	0.11014
					3069.19	0.10872
					3070.51	0.10727
					3071.84	0.10575
					3073.17	0.10417
					3074.5	0.10253
					3075.82	0.10093
					3077.15	0.09947
					3078.47	0.09825
					3079.8	0.09737
					3081.12	0.09685
					3082.45	0.09666
					3083.77	0.09666
					3085.1	0.09664
					3086.42	0.09637
					3087.74	0.09564
					3089.07	0.09429
					3090.39	0.09227
					3091.71	0.08964
					3093.04	0.0866
					3094.36	0.08341
					3095.68	0.0804
					3097	0.07783
					3098.33	0.07593
					3099.65	0.07479
					3100.97	0.07437

## Sheet: Figure 3b
FT-IR spectra of LIG and LIG@Cu3HHTP2
	Intensity
Wavenumber (cm-1)	Pristine LIG	LIG@Cu3HHTP2
551.542	36.4295	37.4723
553.47	29.6254	38.8718
555.398	25.8141	39.7913
557.327	25.4622	38.9485
559.255	23.0278	37.1193
561.184	28.1548	35.4645
563.112	29.2679	33.6636
565.041	28.5771	33.6198
566.969	28.6605	34.6353
568.898	27.9417	34.957
570.826	23.9016	35.3232
572.755	25.0587	36.6773
574.683	25.9643	39.2135
576.612	22.2648	40.4968
578.54	20.6491	42.963
580.468	22.7427	43.9686
582.397	19.4994	42.2366
584.325	17.3839	42.7565
586.254	17.2737	42.2422
588.182	17.044	42.117
590.111	17.3555	43.3315
592.039	16.8328	43.9597
593.968	15.7519	44.0914
595.896	15.9012	44.6877
597.825	16.1742	44.8152
599.753	16.5557	44.4927
601.682	16.9479	44.0181
603.61	17.0095	43.2436
605.539	16.9051	43.0887
607.467	16.9839	43.2728
609.395	17.1694	43.4916
611.324	18.0384	43.1492
613.252	17.3861	41.8415
615.181	16.2794	40.6842
617.109	16.2698	40.6742
619.038	16.6947	40.6564
620.966	16.8175	40.3797
622.895	17.01	40.3756
624.823	16.804	39.6322
626.752	16.4885	38.184
628.68	15.8591	37.2563
630.609	15.6418	36.7459
632.537	15.9026	36.7124
634.466	16.0573	37.264
636.394	16.0309	37.9671
638.322	16.1139	38.8224
640.251	16.0915	39.8865
642.179	16.1305	40.6983
644.108	16.273	41.4806
646.036	16.4229	42.6548
647.965	16.5085	43.9982
649.893	16.2893	45.123
651.822	16.0509	46.0829
653.75	16.2268	46.8021
655.679	16.3758	46.8424
657.607	16.212	46.4806
659.536	16.1358	46.0551
661.464	16.2524	45.8012
663.393	16.2716	45.3886
665.321	16.2641	44.5257
667.25	16.3964	43.9281
669.178	16.4619	43.4944
671.106	16.4854	42.8888
673.035	16.48	42.1414
674.963	16.4166	41.5661
676.892	16.3472	41.2392
678.82	16.3991	40.9779
680.749	16.5188	40.871
682.677	16.5517	40.6496
684.606	16.5537	39.7554
686.534	16.4816	38.3912
688.463	16.4558	37.4873
690.391	16.444	38.3851
692.32	16.5086	40.9545
694.248	16.5295	43.4094
696.177	16.4646	44.6107
698.105	16.5213	45.1661
700.033	16.6524	45.5564
701.962	16.7029	45.8474
703.89	16.6763	46.0582
705.819	16.7353	46.31
707.747	16.8308	46.6761
709.676	16.7922	47.0371
711.604	16.8053	47.5802
713.533	16.7744	48.2276
715.461	16.7442	48.8029
717.39	16.7884	49.3546
719.318	16.8382	49.8635
721.247	16.8585	50.1207
723.175	16.854	50.2561
725.104	16.973	50.387
727.032	17.1719	50.5392
728.96	17.2353	50.6918
730.889	17.1951	50.7858
732.817	17.2014	50.734
734.746	17.2612	50.6958
736.674	17.2439	50.6658
738.603	17.241	50.5803
740.531	17.2693	50.4945
742.46	17.2795	50.4891
744.388	17.3006	50.5678
746.317	17.3016	50.6172
748.245	17.3101	50.7547
750.174	17.3741	50.966
752.102	17.4161	51.1215
754.03	17.4459	51.3359
755.959	17.4624	51.4611
757.888	17.5605	51.5635
759.816	17.6824	51.7234
761.744	17.7479	51.6781
763.673	17.7864	51.5257
765.601	17.9181	51.4723
767.53	17.9625	51.3935
769.458	17.8926	51.415
771.387	17.9037	51.5144
773.315	17.9299	51.5228
775.244	17.9469	51.447
777.172	18.0509	51.3142
779.101	18.1309	51.1796
781.029	18.1739	51.0341
782.957	18.2248	50.8618
784.886	18.2381	50.664
786.814	18.2378	50.5516
788.743	18.2555	50.3989
790.671	18.3178	50.1713
792.6	18.3899	49.9828
794.528	18.3795	49.7642
796.457	18.3928	49.4118
798.385	18.4091	48.9835
800.314	18.396	48.4495
802.242	18.44	47.7973
804.171	18.4612	46.9703
806.099	18.4666	46.0741
808.028	18.4993	45.3334
809.956	18.5233	44.9577
811.885	18.5519	44.8915
813.813	18.5594	45.2104
815.741	18.6053	45.9311
817.67	18.6204	46.8614
819.598	18.6529	47.8354
821.527	18.6855	48.6201
823.455	18.6218	49.0611
825.384	18.5599	49.1692
827.312	18.6628	49.053
829.241	18.7513	48.6708
831.169	18.79	48.1229
833.098	18.8053	47.452
835.026	18.8256	46.7
836.955	18.851	45.9967
838.883	18.9189	45.4171
840.812	18.9808	44.9383
842.74	19.1046	44.5668
844.668	19.1799	44.3643
846.597	19.1728	44.3236
848.525	19.2597	44.3759
850.454	19.3397	44.4791
852.382	19.3362	44.5608
854.311	19.4112	44.6872
856.239	19.4689	44.9528
858.168	19.4938	45.2366
860.096	19.5647	45.5022
862.025	19.5998	45.8183
863.953	19.5682	46.118
865.882	19.6235	46.3861
867.81	19.6157	46.6613
869.739	19.5822	46.9597
871.667	19.6466	47.1689
873.596	19.7186	47.3241
875.524	19.7613	47.6811
877.452	19.7777	48.3351
879.381	19.8041	49.1984
881.309	19.8429	50.2363
883.238	19.9051	51.2948
885.166	19.9799	52.1377
887.095	20.0066	52.8326
889.023	20.0609	53.6473
890.952	20.0868	54.5229
892.88	20.1351	55.3198
894.808	20.1697	55.9866
896.737	20.2486	56.4381
898.665	20.2861	56.7086
900.594	20.2241	56.8083
902.522	20.2411	56.8305
904.451	20.3237	56.849
906.379	20.3861	56.8599
908.308	20.4359	56.8264
910.236	20.4706	56.7666
912.165	20.4923	56.695
914.093	20.5123	56.5999
916.022	20.53	56.5565
917.95	20.5546	56.5414
919.879	20.5668	56.4754
921.807	20.6316	56.3476
923.736	20.7063	56.3192
925.664	20.7364	56.2725
927.592	20.7401	56.193
929.521	20.7546	56.1031
931.449	20.7735	56.0517
933.378	20.8482	56.0062
935.306	20.9321	55.9297
937.235	20.9906	55.903
939.163	20.9953	55.8727
941.092	20.9933	55.7909
943.02	21.0395	55.6981
944.949	21.0796	55.6566
946.877	21.1296	55.6438
948.806	21.1663	55.5613
950.734	21.2181	55.4771
952.663	21.2811	55.4257
954.591	21.318	55.4201
956.519	21.3321	55.3875
958.448	21.3748	55.2969
960.376	21.4642	55.2451
962.305	21.5044	55.1319
964.233	21.5142	54.9648
966.162	21.5604	54.8304
968.09	21.5861	54.6712
970.019	21.5956	54.4812
971.947	21.6284	54.3002
973.876	21.6666	54.1229
975.804	21.7061	53.9002
977.733	21.7473	53.5699
979.661	21.8176	53.1463
981.59	21.8437	52.6582
983.518	21.8676	52.2482
985.447	21.9351	52.0564
987.375	21.9896	52.0738
989.303	22.0013	52.252
991.232	22.0456	52.518
993.16	22.1392	52.8573
995.089	22.2015	53.3548
997.017	22.2171	53.9985
998.946	22.2605	54.7024
1000.87	22.2943	55.3815
1002.8	22.3176	55.9562
1004.73	22.3294	56.3581
1006.66	22.3878	56.5734
1008.59	22.4434	56.5943
1010.52	22.4443	56.4813
1012.45	22.4459	56.2827
1014.37	22.5062	55.9859
1016.3	22.5702	55.6418
1018.23	22.594	55.3422
1020.16	22.6642	55.1432
1022.09	22.7037	54.9756
1024.02	22.7196	54.8631
1025.94	22.7792	54.8447
1027.87	22.8593	54.8622
1029.8	22.8878	54.8845
1031.73	22.9276	54.9023
1033.66	22.9379	54.8662
1035.59	22.9664	54.8144
1037.52	23.042	54.7406
1039.44	23.106	54.639
1041.37	23.1484	54.3832
1043.3	23.1507	54.1315
1045.23	23.1761	53.9818
1047.16	23.234	53.9557
1049.09	23.27	54.047
1051.01	23.3196	54.2805
1052.94	23.348	54.5401
1054.87	23.367	54.7407
1056.8	23.437	54.8905
1058.73	23.4723	54.9707
1060.66	23.5201	54.9839
1062.59	23.5845	54.9342
1064.51	23.6184	54.8173
1066.44	23.6409	54.6595
1068.37	23.6643	54.4882
1070.3	23.6937	54.3023
1072.23	23.7407	54.0937
1074.16	23.7718	53.8799
1076.08	23.8176	53.6858
1078.01	23.8652	53.5213
1079.94	23.8587	53.3306
1081.87	23.902	53.1752
1083.8	23.9421	53.0145
1085.73	23.9746	52.8353
1087.65	24.0077	52.7007
1089.58	24.0668	52.5402
1091.51	24.1217	52.3992
1093.44	24.1482	52.222
1095.37	24.155	52.0384
1097.3	24.1744	51.8826
1099.23	24.2101	51.6703
1101.15	24.2696	51.4656
1103.08	24.3247	51.2912
1105.01	24.3394	51.0827
1106.94	24.3536	50.8319
1108.87	24.412	50.5685
1110.8	24.4533	50.2919
1112.72	24.4622	49.9769
1114.65	24.5062	49.6211
1116.58	24.6002	49.2558
1118.51	24.683	48.9216
1120.44	24.7244	48.5341
1122.37	24.7641	48.0629
1124.3	24.8024	47.563
1126.22	24.8429	47.0002
1128.15	24.8917	46.4205
1130.08	24.9338	45.8239
1132.01	24.9666	45.1752
1133.94	24.9939	44.4633
1135.87	25.0067	43.6349
1137.8	25.0646	42.7986
1139.72	25.1012	41.9315
1141.65	25.0977	41.0019
1143.58	25.1018	40.0376
1145.51	25.102	39.0575
1147.44	25.1311	38.0533
1149.37	25.1795	37.063
1151.3	25.2054	36.1123
1153.22	25.2195	35.1826
1155.15	25.2407	34.2488
1157.08	25.2548	33.3504
1159.01	25.2711	32.4773
1160.94	25.2886	31.6537
1162.87	25.2936	30.8425
1164.79	25.3139	30.0438
1166.72	25.3361	29.2411
1168.65	25.37	28.526
1170.58	25.4278	27.8209
1172.51	25.4917	27.195
1174.44	25.5456	26.6079
1176.37	25.583	26.0843
1178.29	25.5991	25.6349
1180.22	25.5895	25.2754
1182.15	25.604	24.9511
1184.08	25.6677	24.65
1186.01	25.6748	24.3886
1187.94	25.675	24.2365
1189.86	25.682	24.1533
1191.79	25.7138	24.0969
1193.72	25.7735	24.06
1195.65	25.8218	24.1149
1197.58	25.8655	24.1623
1199.51	25.9358	24.2433
1201.43	25.9795	24.3601
1203.36	25.9927	24.513
1205.29	26.0383	24.6438
1207.22	26.0908	24.8409
1209.15	26.1109	25.0833
1211.08	26.1059	25.41
1213.01	26.1259	25.7677
1214.93	26.1645	26.2253
1216.86	26.2099	26.8132
1218.79	26.2494	27.5374
1220.72	26.3049	28.3037
1222.65	26.3653	29.1857
1224.58	26.414	30.1195
1226.51	26.4912	31.0209
1228.43	26.5273	31.829
1230.36	26.5551	32.5241
1232.29	26.5914	32.9748
1234.22	26.6384	33.1919
1236.15	26.7234	33.1291
1238.08	26.801	32.9178
1240	26.8542	32.6953
1241.93	26.9232	32.585
1243.86	26.9777	32.592
1245.79	27.0338	32.7213
1247.72	27.1057	32.9205
1249.65	27.1661	33.1908
1251.58	27.1984	33.462
1253.5	27.2464	33.7322
1255.43	27.3005	33.9559
1257.36	27.3665	34.153
1259.29	27.418	34.2675
1261.22	27.4429	34.3157
1263.15	27.4495	34.245
1265.07	27.4296	34.1301
1267	27.4476	33.9472
1268.93	27.5005	33.7044
1270.86	27.5631	33.4014
1272.79	27.6083	33.1351
1274.72	27.6331	32.8558
1276.64	27.681	32.5961
1278.57	27.712	32.357
1280.5	27.7397	32.1565
1282.43	27.7773	31.9363
1284.36	27.7855	31.736
1286.29	27.7906	31.5459
1288.22	27.8206	31.4625
1290.14	27.8622	31.4865
1292.07	27.8887	31.702
1294	27.908	32.0448
1295.93	27.9036	32.5073
1297.86	27.8954	33.0397
1299.79	27.9281	33.5908
1301.71	27.966	34.1079
1303.64	27.963	34.5745
1305.57	27.9888	34.9307
1307.5	28.0562	35.2461
1309.43	28.0941	35.5236
1311.36	28.1268	35.8373
1313.29	28.1951	36.1992
1315.21	28.2494	36.644
1317.14	28.2664	37.1125
1319.07	28.308	37.6482
1321	28.3624	38.1529
1322.93	28.3721	38.6394
1324.86	28.3925	39.0934
1326.79	28.4456	39.5577
1328.71	28.5007	39.9964
1330.64	28.534	40.4399
1332.57	28.5519	40.887
1334.5	28.5683	41.3572
1336.43	28.5675	41.8403
1338.36	28.5776	42.3427
1340.28	28.6352	42.8642
1342.21	28.7042	43.4075
1344.14	28.7196	43.8892
1346.07	28.7309	44.3547
1348	28.762	44.7587
1349.93	28.7718	45.1545
1351.86	28.7935	45.5246
1353.78	28.8346	45.8322
1355.71	28.8358	46.0578
1357.64	28.8436	46.1972
1359.57	28.8736	46.2495
1361.5	28.8759	46.1904
1363.43	28.9005	46.0601
1365.35	28.9464	45.8744
1367.28	28.9567	45.6482
1369.21	28.9563	45.4729
1371.14	28.9763	45.353
1373.07	29.0018	45.3502
1375	29.0632	45.4801
1376.92	29.1211	45.6783
1378.85	29.1824	45.9396
1380.78	29.2736	46.2932
1382.71	29.362	46.6612
1384.64	29.4372	46.8923
1386.57	29.5211	46.9189
1388.5	29.6412	46.7537
1390.42	29.7097	46.2766
1392.35	29.7522	45.5377
1394.28	29.765	44.5178
1396.21	29.7869	43.3482
1398.14	29.8286	42.1604
1400.07	29.8892	40.9192
1401.99	29.9295	39.6677
1403.92	29.9549	38.4015
1405.85	30.0126	37.0141
1407.78	30.0697	35.4939
1409.71	30.0746	33.7991
1411.64	30.0808	32.0461
1413.57	30.1116	30.259
1415.49	30.1249	28.5738
1417.42	30.1323	27.019
1419.35	30.1986	25.6428
1421.28	30.2333	24.5405
1423.21	30.2289	23.8073
1425.14	30.2713	23.284
1427.07	30.2845	23.092
1428.99	30.2914	23.107
1430.92	30.3361	23.353
1432.85	30.3766	23.6127
1434.78	30.3778	23.9326
1436.71	30.4213	24.3287
1438.64	30.462	24.7782
1440.57	30.4602	25.0607
1442.49	30.4885	25.4314
1444.42	30.5028	25.7209
1446.35	30.5094	26.105
1448.28	30.5408	26.5185
1450.21	30.5609	27.0585
1452.13	30.5762	27.5661
1454.06	30.5971	28.1397
1455.99	30.671	28.7295
1457.92	30.7415	29.7555
1459.85	30.7613	30.5513
1461.78	30.7901	31.4126
1463.71	30.8151	32.3683
1465.63	30.8234	33.7657
1467.56	30.8288	35.0541
1469.49	30.8352	36.3656
1471.42	30.8038	37.7713
1473.35	30.8068	39.6094
1475.28	30.8082	41.1782
1477.2	30.8298	42.8942
1479.13	30.8341	44.4025
1481.06	30.8207	45.9943
1482.99	30.839	47.4577
1484.92	30.8372	48.7933
1486.85	30.8107	49.9183
1488.78	30.7859	51.0141
1490.7	30.8211	51.9442
1492.63	30.8424	52.6608
1494.56	30.8045	53.0151
1496.49	30.8028	53.5158
1498.42	30.864	53.9302
1500.35	31.0038	54.4341
1502.28	31.1457	54.8684
1504.2	31.2536	55.3339
1506.13	31.2969	55.9308
1508.06	31.3503	56.8235
1509.99	31.3855	57.3538
1511.92	31.4998	58.0547
1513.85	31.641	58.7243
1515.78	31.799	59.4945
1517.7	32.01	60.2486
1519.63	32.1643	60.9251
1521.56	32.2332	61.6861
1523.49	32.254	62.4188
1525.42	32.2269	62.9206
1527.35	32.2146	63.5549
1529.27	32.2196	64.0401
1531.2	32.2049	64.4822
1533.13	32.1707	64.8568
1535.06	32.2448	65.2935
1536.99	32.2523	65.4294
1538.92	32.2824	65.6682
1540.85	32.3386	65.9414
1542.77	32.354	66.2061
1544.7	32.3908	66.3964
1546.63	32.486	66.6505
1548.56	32.5059	66.8304
1550.49	32.5612	67.2389
1552.42	32.6263	67.5729
1554.34	32.6844	68.0591
1556.27	32.7017	68.3995
1558.2	32.7318	68.924
1560.13	32.9913	69.7553
1562.06	33.0223	70.253
1563.99	32.994	70.6257
1565.91	33.0494	71.144
1567.84	33.0754	71.5268
1569.77	33.1046	72.1143
1571.7	33.1538	72.6111
1573.63	33.1648	72.9783
1575.56	33.2023	73.4157
1577.49	33.2162	74.0852
1579.41	33.1695	74.497
1581.34	33.1804	75.0014
1583.27	33.195	75.4764
1585.2	33.2055	76.0067
1587.13	33.2043	76.417
1589.06	33.1988	76.8548
1590.98	33.1979	77.2246
1592.91	33.1783	77.6091
1594.84	33.1608	77.9081
1596.77	33.1911	78.2657
1598.7	33.2401	78.5457
1600.63	33.2998	78.9038
1602.56	33.3204	79.179
1604.48	33.3588	79.5006
1606.41	33.3923	79.7529
1608.34	33.449	80.1077
1610.27	33.5207	80.3843
1612.2	33.5812	80.7047
1614.13	33.619	80.9345
1616.06	33.7089	81.2992
1617.98	33.7904	81.644
1619.91	33.7624	81.9021
1621.84	33.7578	82.1124
1623.77	33.7967	82.4593
1625.7	33.7993	82.7207
1627.63	33.7732	82.9827
1629.55	33.8027	83.1788
1631.48	33.8309	83.3782
1633.41	33.823	83.5143
1635.34	33.8088	83.7974
1637.27	33.845	84
1639.2	33.8329	84.1214
1641.12	33.8281	84.2339
1643.05	33.8334	84.3573
1644.98	33.8821	84.3975
1646.91	33.8475	84.5504
1648.84	33.8804	84.6221
1650.77	33.9284	84.6303
1652.7	33.9619	84.6977
1654.62	34.0379	84.9097
1656.55	34.0348	84.9146
1658.48	34.0894	84.9807
1660.41	34.1244	85.0211
1662.34	34.151	85.1491
1664.27	34.1994	85.2167
1666.19	34.2136	85.2791
1668.12	34.2348	85.3371
1670.05	34.2745	85.4995
1671.98	34.3269	85.5721
1673.91	34.3879	85.6286
1675.84	34.4368	85.6957
1677.77	34.439	85.7891
1679.69	34.427	85.8109
1681.62	34.4066	85.8157
1683.55	34.4168	85.8074
1685.48	34.5191	85.9999
1687.41	34.4708	86.0058
1689.34	34.4635	86.033
1691.27	34.486	86.055
1693.19	34.4765	86.0619
1695.12	34.5067	86.0443
1697.05	34.4859	86.1243
1698.98	34.4364	86.0373
1700.91	34.4743	86.1526
1702.84	34.3796	86.1397
1704.77	34.3218	86.1495
1706.69	34.3436	86.1543
1708.62	34.4127	86.1873
1710.55	34.466	86.197
1712.48	34.4956	86.2222
1714.41	34.5043	86.2005
1716.34	34.6018	86.1955
1718.26	34.7504	86.1948
1720.19	34.8616	86.2223
1722.12	34.9665	86.1906
1724.05	35.1416	86.248
1725.98	35.3719	86.3022
1727.91	35.6054	86.4253
1729.84	35.7897	86.5861
1731.76	35.9753	86.7476
1733.69	36.1687	86.8975
1735.62	36.3662	87.1572
1737.55	36.3796	87.2471
1739.48	36.451	87.4201
1741.4	36.4823	87.5576
1743.33	36.485	87.6907
1745.26	36.4692	87.7353
1747.19	36.4466	87.7829
1749.12	36.4546	87.8141
1751.05	36.5176	87.8811
1752.98	36.5288	87.8867
1754.9	36.5066	87.9337
1756.83	36.5196	87.9581
1758.76	36.5427	87.9964
1760.69	36.5171	87.9926
1762.62	36.5045	88.042
1764.55	36.4827	88.0382
1766.47	36.5117	88.0553
1768.4	36.5397	88.033
1770.33	36.5614	88.0371
1772.26	36.6207	88.0575
1774.19	36.6954	88.113
1776.12	36.754	88.1104
1778.05	36.825	88.1623
1779.97	36.841	88.1933
1781.9	36.9088	88.2584
1783.83	36.9664	88.2866
1785.76	36.9995	88.3535
1787.69	37.0151	88.3295
1789.62	37.0443	88.3655
1791.55	37.043	88.3831
1793.47	37.0662	88.4469
1795.4	37.0626	88.413
1797.33	37.1129	88.4412
1799.26	37.1197	88.4173
1801.19	37.1244	88.39
1803.12	37.1441	88.3789
1805.05	37.2067	88.4072
1806.97	37.2334	88.3987
1808.9	37.2407	88.3858
1810.83	37.2536	88.3893
1812.76	37.2768	88.4431
1814.69	37.2958	88.4341
1816.62	37.33	88.4573
1818.54	37.3377	88.4354
1820.47	37.3962	88.4469
1822.4	37.4173	88.3879
1824.33	37.4032	88.3585
1826.26	37.4238	88.3155
1828.19	37.4072	88.2883
1830.12	37.4094	88.2903
1832.04	37.4704	88.3043
1833.97	37.4754	88.2579
1835.9	37.5233	88.2879
1837.83	37.568	88.2661
1839.76	37.612	88.2542
1841.69	37.6369	88.2177
1843.61	37.6906	88.2603
1845.54	37.6865	88.2378
1847.47	37.7069	88.2279
1849.4	37.7461	88.1666
1851.33	37.7773	88.1475
1853.26	37.8166	88.1425
1855.18	37.8447	88.1844
1857.11	37.8437	88.163
1859.04	37.8699	88.1189
1860.97	37.9332	88.0706
1862.9	37.9868	88.0606
1864.83	37.9752	88.0646
1866.76	37.9511	88.1139
1868.68	37.9594	88.0204
1870.61	38.0196	88.0192
1872.54	38.0767	87.9907
1874.47	38.1259	87.9868
1876.4	38.1556	87.942
1878.33	38.1995	87.9593
1880.26	38.2267	87.9297
1882.18	38.2751	87.9638
1884.11	38.2862	87.9667
1886.04	38.3185	87.9469
1887.97	38.3573	87.8767
1889.9	38.4245	87.9199
1891.83	38.4482	87.9096
1893.75	38.4845	87.879
1895.68	38.5407	87.8135
1897.61	38.5577	87.8022
1899.54	38.5271	87.8189
1901.47	38.5556	87.8567
1903.4	38.5925	87.8004
1905.33	38.6863	87.8471
1907.25	38.677	87.7995
1909.18	38.6803	87.7746
1911.11	38.7599	87.7525
1913.04	38.8082	87.7761
1914.97	38.7844	87.7626
1916.9	38.794	87.7939
1918.82	38.8602	87.7745
1920.75	38.9455	87.7803
1922.68	38.9199	87.696
1924.61	38.9552	87.6949
1926.54	39.0182	87.7193
1928.47	39.0812	87.738
1930.39	39.1428	87.6253
1932.32	39.2249	87.6699
1934.25	39.2484	87.6919
1936.18	39.2448	87.6776
1938.11	39.2928	87.6281
1940.04	39.3803	87.6485
1941.97	39.3871	87.6167
1943.89	39.4214	87.6119
1945.82	39.4928	87.5711
1947.75	39.611	87.5824
1949.68	39.6433	87.4953
1951.61	39.6435	87.5294
1953.54	39.7204	87.5149
1955.46	39.9042	87.5069
1957.39	39.9315	87.4509
1959.32	40.0162	87.5552
1961.25	40.0939	87.4746
1963.18	40.1422	87.4426
1965.11	40.1996	87.3537
1967.04	40.292	87.3491
1968.96	40.3275	87.3589
1970.89	40.4451	87.538
1972.82	40.4963	87.566
1974.75	40.5118	87.508
1976.68	40.4787	87.3497
1978.61	40.5531	87.3426
1980.54	40.5652	87.301
1982.46	40.5315	87.433
1984.39	40.5458	87.4149
1986.32	40.5333	87.369
1988.25	40.3972	87.2825
1990.18	40.4051	87.2759
1992.11	40.4758	87.3529
1994.04	40.5444	87.4352
1995.96	40.6102	87.2601
1997.89	40.7261	87.1945
1999.82	40.7403	87.0687
2001.75	40.7578	87.039
2003.68	40.8192	87.0803
2005.61	40.9435	87.0917
2007.53	41.0981	87.1715
2009.46	41.1664	87.379
2011.39	41.0611	87.3513
2013.32	41.0533	87.3407
2015.25	41.1258	87.2107
2017.18	41.1997	87.1716
2019.11	41.2334	87.1064
2021.03	41.2811	87.1592
2022.96	41.2881	87.1572
2024.89	41.5192	87.2607
2026.82	41.5498	87.2224
2028.75	41.4468	87.0456
2030.67	41.4551	86.9836
2032.6	41.5974	87.1916
2034.53	41.5497	87.1152
2036.46	41.4362	87.0131
2038.39	41.2864	86.8985
2040.32	41.3568	86.8387
2042.25	41.4455	86.8141
2044.17	41.3399	86.8941
2046.1	41.251	86.8705
2048.03	41.3602	86.9396
2049.96	41.3504	86.8765
2051.89	41.2869	86.812
2053.82	41.3318	86.7566
2055.75	41.2405	86.8036
2057.67	41.2271	86.8146
2059.6	41.358	86.7707
2061.53	41.3332	86.7065
2063.46	41.2585	86.7816
2065.39	41.2722	86.7436
2067.32	41.278	86.7012
2069.24	41.3056	86.693
2071.17	41.3973	86.7965
2073.1	41.3362	86.7544
2075.03	41.3184	86.6268
2076.96	41.3459	86.5219
2078.89	41.3889	86.5267
2080.82	41.4679	86.5259
2082.74	41.4992	86.5729
2084.67	41.4889	86.6434
2086.6	41.5393	86.7362
2088.53	41.5161	86.621
2090.46	41.5188	86.581
2092.39	41.5911	86.6287
2094.32	41.6478	86.6598
2096.24	41.6628	86.6809
2098.17	41.6408	86.6201
2100.1	41.6024	86.4984
2102.03	41.6402	86.5614
2103.96	41.6786	86.5854
2105.89	41.7163	86.5906
2107.81	41.745	86.5628
2109.74	41.7577	86.6046
2111.67	41.7857	86.5618
2113.6	41.8477	86.5478
2115.53	41.8725	86.5532
2117.46	41.9331	86.5999
2119.39	41.9412	86.5399
2121.31	41.9489	86.489
2123.24	41.9661	86.482
2125.17	42.011	86.5254
2127.1	42.0502	86.5068
2129.03	42.1642	86.4702
2130.96	42.2264	86.3823
2132.88	42.2855	86.4178
2134.81	42.3465	86.3898
2136.74	42.4064	86.3347
2138.67	42.4479	86.3388
2140.6	42.5583	86.4341
2142.53	42.6688	86.4808
2144.45	42.7544	86.5331
2146.38	42.8049	86.5187
2148.31	42.886	86.4802
2150.24	43.0454	86.4419
2152.17	43.1831	86.5376
2154.1	43.2949	86.5367
2156.03	43.5091	86.5169
2157.95	43.6132	86.4949
2159.88	43.6272	86.4852
2161.81	43.6018	86.4609
2163.74	43.4652	86.444
2165.67	43.388	86.429
2167.6	43.4246	86.3319
2169.53	43.4038	86.2719
2171.45	43.4966	86.428
2173.38	43.4965	86.3833
2175.31	43.366	86.2727
2177.24	43.3934	86.2366
2179.17	43.4814	86.4048
2181.1	43.416	86.4814
2183.02	43.4477	86.3962
2184.95	43.4792	86.2815
2186.88	43.4765	86.3618
2188.81	43.4264	86.2456
2190.74	43.4187	86.2537
2192.67	43.4019	86.2725
2194.59	43.4112	86.2899
2196.52	43.3981	86.3032
2198.45	43.3889	86.3081
2200.38	43.3246	86.1437
2202.31	43.3466	86.0794
2204.24	43.3775	86.1727
2206.17	43.3763	86.2802
2208.09	43.3404	86.2091
2210.02	43.385	86.1331
2211.95	43.3348	86.0917
2213.88	43.2913	86.0727
2215.81	43.2978	86.0842
2217.74	43.3643	86.1254
2219.66	43.4053	86.0333
2221.59	43.3984	85.9923
2223.52	43.3379	86.0208
2225.45	43.3582	86.0235
2227.38	43.4091	85.9346
2229.31	43.441	85.8816
2231.24	43.466	85.8659
2233.16	43.5439	85.8973
2235.09	43.6121	85.8907
2237.02	43.6512	85.9199
2238.95	43.6076	85.9422
2240.88	43.5633	85.9712
2242.81	43.513	85.8582
2244.74	43.5293	85.7849
2246.66	43.575	85.8012
2248.59	43.6207	85.8303
2250.52	43.6192	85.7771
2252.45	43.6167	85.7565
2254.38	43.624	85.693
2256.31	43.6736	85.722
2258.24	43.6938	85.7532
2260.16	43.6788	85.7763
2262.09	43.6421	85.7328
2264.02	43.6649	85.7153
2265.95	43.6699	85.6949
2267.88	43.7026	85.705
2269.8	43.7567	85.669
2271.73	43.8448	85.683
2273.66	43.8279	85.7068
2275.59	43.7653	85.7059
2277.52	43.7655	85.6952
2279.45	43.8197	85.6935
2281.38	43.8136	85.6244
2283.3	43.8252	85.6105
2285.23	43.7946	85.6249
2287.16	43.7825	85.6393
2289.09	43.8247	85.624
2291.02	43.8504	85.6197
2292.95	43.8669	85.6197
2294.88	43.9042	85.6545
2296.8	43.8913	85.6629
2298.73	43.9021	85.6244
2300.66	43.933	85.5551
2302.59	43.9642	85.5237
2304.52	43.9973	85.5276
2306.45	43.9864	85.5448
2308.38	43.9736	85.5276
2310.3	44.0386	85.5453
2312.23	44.0605	85.499
2314.16	44.0864	85.4385
2316.09	44.0778	85.3921
2318.02	44.0753	85.3992
2319.95	44.1064	85.4063
2321.87	44.1456	85.3967
2323.8	44.1822	85.3551
2325.73	44.2211	85.346
2327.66	44.2289	85.3092
2329.59	44.267	85.2973
2331.52	44.2802	85.27
2333.45	44.2864	85.2548
2335.37	44.3431	85.2292
2337.3	44.3587	85.2109
2339.23	44.3488	85.1689
2341.16	44.3858	85.1374
2343.09	44.4132	85.1082
2345.02	44.4199	85.0804
2346.94	44.4437	85.0568
2348.87	44.4609	85.0586
2350.8	44.4834	85.0372
2352.73	44.5058	85.0063
2354.66	44.5109	84.9933
2356.59	44.5142	85.0232
2358.51	44.545	85.0222
2360.44	44.5646	85.0121
2362.37	44.5786	85.0149
2364.3	44.5984	85.0465
2366.23	44.626	85.0364
2368.16	44.622	85.0133
2370.09	44.648	84.9729
2372.01	44.673	84.9965
2373.94	44.6964	85.0055
2375.87	44.7205	84.9625
2377.8	44.7233	84.9199
2379.73	44.742	84.9283
2381.66	44.7864	84.9318
2383.59	44.7773	84.9289
2385.51	44.7621	84.857
2387.44	44.8176	84.8221
2389.37	44.87	84.8242
2391.3	44.8928	84.8313
2393.23	44.9024	84.8407
2395.16	44.9198	84.8285
2397.08	44.9417	84.7856
2399.01	44.9942	84.8029
2400.94	45.0198	84.7974
2402.87	45.0624	84.7935
2404.8	45.0943	84.7855
2406.73	45.0905	84.7445
2408.66	45.0799	84.7156
2410.58	45.1116	84.7353
2412.51	45.1318	84.6991
2414.44	45.161	84.6532
2416.37	45.191	84.6412
2418.3	45.2014	84.6234
2420.23	45.2332	84.5913
2422.15	45.2646	84.5708
2424.08	45.2662	84.572
2426.01	45.2944	84.5817
2427.94	45.3083	84.5698
2429.87	45.3515	84.5649
2431.8	45.356	84.5476
2433.72	45.3726	84.5199
2435.65	45.4093	84.5129
2437.58	45.407	84.5055
2439.51	45.4211	84.4792
2441.44	45.4885	84.441
2443.37	45.5045	84.3983
2445.3	45.4982	84.367
2447.22	45.5118	84.3369
2449.15	45.5236	84.3225
2451.08	45.5425	84.3247
2453.01	45.6039	84.3663
2454.94	45.6221	84.3707
2456.87	45.6277	84.3003
2458.8	45.643	84.25
2460.72	45.6712	84.2503
2462.65	45.6829	84.2064
2464.58	45.7057	84.1998
2466.51	45.7272	84.2067
2468.44	45.7315	84.2217
2470.37	45.7409	84.2117
2472.29	45.7775	84.1985
2474.22	45.802	84.1195
2476.15	45.8265	84.0307
2478.08	45.8714	83.9799
2480.01	45.9151	84.0045
2481.94	45.9309	84.0253
2483.86	45.9341	84.0377
2485.79	45.9415	84.0667
2487.72	45.9724	84.0698
2489.65	45.9924	83.9953
2491.58	46.0083	83.9588
2493.51	46.0112	83.9597
2495.44	46.0439	83.9454
2497.36	46.04	83.8966
2499.29	46.0392	83.868
2501.22	46.0659	83.8684
2503.15	46.126	83.8976
2505.08	46.1915	83.8841
2507.01	46.2274	83.8502
2508.93	46.2229	83.8168
2510.86	46.2129	83.7705
2512.79	46.199	83.7219
2514.72	46.2062	83.721
2516.65	46.2326	83.7001
2518.58	46.2701	83.6556
2520.51	46.2628	83.5759
2522.43	46.3159	83.5752
2524.36	46.3811	83.6094
2526.29	46.3801	83.6132
2528.22	46.3698	83.6193
2530.15	46.4108	83.5667
2532.08	46.4029	83.5024
2534.01	46.4035	83.4746
2535.93	46.4413	83.4469
2537.86	46.4695	83.4377
2539.79	46.4791	83.4431
2541.72	46.4823	83.4319
2543.65	46.488	83.3751
2545.58	46.5229	83.3925
2547.5	46.5389	83.3953
2549.43	46.5314	83.3442
2551.36	46.5502	83.3441
2553.29	46.6082	83.3561
2555.22	46.6332	83.3028
2557.15	46.6561	83.2563
2559.07	46.6595	83.2161
2561	46.6699	83.203
2562.93	46.689	83.2167
2564.86	46.7184	83.1864
2566.79	46.7109	83.1311
2568.72	46.7311	83.1163
2570.65	46.7454	83.1089
2572.57	46.8119	83.0772
2574.5	46.8429	83.0016
2576.43	46.821	82.9738
2578.36	46.8377	82.9918
2580.29	46.8971	82.9462
2582.22	46.8936	82.8514
2584.14	46.8376	82.8452
2586.07	46.8242	82.8247
2588	46.9123	82.7791
2589.93	46.9354	82.7113
2591.86	46.9505	82.6595
2593.79	46.9776	82.6631
2595.72	46.9877	82.6248
2597.64	47.0121	82.559
2599.57	47.0673	82.5417
2601.5	47.0608	82.5076
2603.43	47.0615	82.4495
2605.36	47.0743	82.4182
2607.29	47.0831	82.3731
2609.22	47.123	82.3427
2611.14	47.1771	82.3349
2613.07	47.1963	82.303
2615	47.1901	82.2402
2616.93	47.1883	82.1809
2618.86	47.2078	82.1274
2620.79	47.2085	82.0689
2622.72	47.2236	82.0277
2624.64	47.2695	82.0158
2626.57	47.326	82.014
2628.5	47.3318	81.9629
2630.43	47.3137	81.8969
2632.36	47.3284	81.8265
2634.28	47.3616	81.7599
2636.21	47.3935	81.6869
2638.14	47.4376	81.6622
2640.07	47.4522	81.6496
2642	47.4466	81.6192
2643.93	47.4558	81.5746
2645.86	47.4577	81.5326
2647.78	47.4649	81.4891
2649.71	47.503	81.4757
2651.64	47.5334	81.4474
2653.57	47.5783	81.4171
2655.5	47.6073	81.3778
2657.43	47.636	81.3528
2659.36	47.6426	81.3386
2661.28	47.6527	81.3091
2663.21	47.6696	81.2344
2665.14	47.6766	81.1655
2667.07	47.704	81.1271
2669	47.741	81.1141
2670.93	47.7609	81.0701
2672.86	47.785	81.0112
2674.78	47.7905	80.9895
2676.71	47.8063	80.9755
2678.64	47.8308	80.9262
2680.57	47.85	80.8617
2682.5	47.8724	80.8098
2684.43	47.9086	80.786
2686.35	47.9275	80.7456
2688.28	47.9209	80.6899
2690.21	47.9231	80.6328
2692.14	47.9368	80.5863
2694.07	47.9584	80.5309
2696	47.9972	80.4927
2697.93	48.0151	80.4627
2699.85	48.0156	80.4121
2701.78	48.0248	80.3723
2703.71	48.0517	80.3476
2705.64	48.0752	80.298
2707.57	48.0974	80.2632
2709.5	48.1043	80.2428
2711.42	48.1304	80.1975
2713.35	48.162	80.1523
2715.28	48.182	80.1377
2717.21	48.2076	80.1367
2719.14	48.2278	80.1246
2721.07	48.2477	80.1162
2722.99	48.2572	80.1093
2724.92	48.2738	80.0791
2726.85	48.3112	80.0547
2728.78	48.3121	80.0121
2730.71	48.326	80.0149
2732.64	48.3746	80.0439
2734.57	48.4038	80.0455
2736.49	48.3789	80.0049
2738.42	48.388	79.9805
2740.35	48.4333	79.994
2742.28	48.4644	80.014
2744.21	48.4828	80.0006
2746.14	48.5134	79.9819
2748.07	48.5302	79.9535
2749.99	48.5328	79.9314
2751.92	48.5431	79.9227
2753.85	48.5694	79.9104
2755.78	48.5847	79.8859
2757.71	48.6215	79.8669
2759.64	48.6442	79.8621
2761.56	48.6527	79.8608
2763.49	48.6582	79.8229
2765.42	48.6883	79.793
2767.35	48.7011	79.7601
2769.28	48.7023	79.7084
2771.21	48.7196	79.7007
2773.14	48.7434	79.7036
2775.06	48.7655	79.6786
2776.99	48.794	79.6255
2778.92	48.8062	79.5542
2780.85	48.8231	79.5305
2782.78	48.8207	79.5372
2784.71	48.8363	79.5171
2786.63	48.8487	79.4707
2788.56	48.8805	79.4226
2790.49	48.9202	79.4042
2792.42	48.9466	79.337
2794.35	48.9423	79.2528
2796.28	48.9665	79.212
2798.2	48.9828	79.1578
2800.13	48.9843	79.1381
2802.06	49.0159	79.1315
2803.99	49.0562	79.0877
2805.92	49.0619	79.0336
2807.85	49.0518	78.9836
2809.78	49.0699	78.9377
2811.7	49.1032	78.909
2813.63	49.1284	78.89
2815.56	49.1351	78.8403
2817.49	49.156	78.7885
2819.42	49.1695	78.7343
2821.35	49.1767	78.7038
2823.28	49.1799	78.6862
2825.2	49.1761	78.62
2827.13	49.2035	78.597
2829.06	49.2439	78.617
2830.99	49.2778	78.6198
2832.92	49.2994	78.5747
2834.85	49.3056	78.5537
2836.77	49.3181	78.5685
2838.7	49.3445	78.5227
2840.63	49.377	78.4891
2842.56	49.4225	78.5184
2844.49	49.4525	78.5678
2846.42	49.4754	78.587
2848.34	49.5359	78.6119
2850.27	49.5999	78.6404
2852.2	49.6381	78.6332
2854.13	49.636	78.5665
2856.06	49.633	78.4559
2857.99	49.634	78.3673
2859.92	49.6219	78.2974
2861.84	49.6276	78.2373
2863.77	49.6195	78.1697
2865.7	49.629	78.1032
2867.63	49.6557	78.0427
2869.56	49.6638	78.009
2871.49	49.6643	77.9552
2873.41	49.661	77.8753
2875.34	49.6343	77.8344
2877.27	49.6569	77.8031
2879.2	49.7026	77.7464
2881.13	49.7304	77.6728
2883.06	49.7456	77.6089
2884.99	49.764	77.5856
2886.91	49.7808	77.5484
2888.84	49.8094	77.5013
2890.77	49.8286	77.4682
2892.7	49.8502	77.4701
2894.63	49.8813	77.425
2896.56	49.9095	77.3912
2898.49	49.9142	77.3701
2900.41	49.9369	77.3691
2902.34	49.9662	77.3594
2904.27	49.9859	77.2995
2906.2	49.9921	77.2765
2908.13	50.0053	77.2572
2910.06	50.0354	77.2162
2911.99	50.1188	77.2165
2913.91	50.1898	77.2656
2915.84	50.2084	77.2729
2917.77	50.2427	77.2616
2919.7	50.3015	77.2213
2921.63	50.3257	77.1558
2923.55	50.3857	77.1382
2925.48	50.4204	77.1107
2927.41	50.4064	77.0118
2929.34	50.3937	76.947
2931.27	50.3653	76.9162
2933.2	50.3672	76.8702
2935.13	50.3879	76.8223
2937.05	50.3594	76.7795
2938.98	50.3498	76.7463
2940.91	50.3722	76.7301
2942.84	50.3767	76.7019
2944.77	50.3555	76.6666
2946.7	50.3594	76.6087
2948.62	50.386	76.5517
2950.55	50.3927	76.4752
2952.48	50.3957	76.4061
2954.41	50.4212	76.3691
2956.34	50.419	76.271
2958.27	50.4422	76.1615
2960.2	50.4801	76.1038
2962.12	50.4988	76.0441
2964.05	50.4926	75.9616
2965.98	50.468	75.8546
2967.91	50.437	75.7913
2969.84	50.4389	75.7478
2971.77	50.4746	75.7408
2973.7	50.4985	75.7399
2975.62	50.475	75.6942
2977.55	50.4868	75.6251
2979.48	50.4782	75.5705
2981.41	50.4833	75.5687
2983.34	50.5515	75.6914
2985.27	50.6101	75.8446
2987.2	50.6234	75.8726
2989.12	50.6447	75.8494
2991.05	50.6593	75.8413
2992.98	50.6699	75.816
2994.91	50.6815	75.8019
2996.84	50.6831	75.83
2998.77	50.7056	75.8824
3000.69	50.7467	75.901
3002.62	50.7795	75.9262
3004.55	50.8092	75.955
3006.48	50.8158	75.957
3008.41	50.8027	75.9628
3010.34	50.8213	75.9641
3012.26	50.833	75.9554
3014.19	50.8287	75.9472
3016.12	50.8568	75.9362
3018.05	50.8907	75.9141
3019.98	50.9149	75.9153
3021.91	50.9387	75.8928
3023.84	50.95	75.8504
3025.76	50.9347	75.8105
3027.69	50.9387	75.7637
3029.62	50.9679	75.7659
3031.55	50.9969	75.7741
3033.48	51.0041	75.7172
3035.41	51.0346	75.6721
3037.34	51.0503	75.6373
3039.26	51.0662	75.5906
3041.19	51.0838	75.5578
3043.12	51.1091	75.5203
3045.05	51.1012	75.4486
3046.98	51.0949	75.3892
3048.91	51.123	75.3842
3050.83	51.1861	75.404
3052.76	51.2094	75.3805
3054.69	51.2077	75.3434
3056.62	51.2035	75.3076
3058.55	51.21	75.283
3060.48	51.2308	75.2548
3062.41	51.2446	75.2233
3064.33	51.2851	75.2003
3066.26	51.3198	75.1624
3068.19	51.3208	75.0938
3070.12	51.3523	75.0929
3072.05	51.3581	75.109
3073.98	51.3939	75.1206
3075.9	51.4083	75.1034
3077.83	51.4202	75.0752
3079.76	51.4353	75.062
3081.69	51.4638	75.0696
3083.62	51.4956	75.0685
3085.55	51.5241	75.0178
3087.47	51.5249	74.986
3089.4	51.5455	74.9946
3091.33	51.5554	74.9792
3093.26	51.557	74.9722
3095.19	51.5808	74.9494
3097.12	51.6271	74.941
3099.05	51.6286	74.9521
3100.97	51.6435	74.9523
3102.9	51.653	74.9202
3104.83	51.6816	74.9022
3106.76	51.6909	74.9141
3108.69	51.6786	74.8884
3110.62	51.7012	74.8614
3112.55	51.7425	74.8382
3114.47	51.7377	74.8047
3116.4	51.7465	74.7766
3118.33	51.7752	74.7848
3120.26	51.8048	74.7661
3122.19	51.827	74.7524
3124.12	51.8529	74.7577
3126.04	51.8564	74.725
3127.97	51.8841	74.6915
3129.9	51.9223	74.6575
3131.83	51.9422	74.6331
3133.76	51.945	74.6089
3135.69	51.9771	74.6138
3137.61	52.0032	74.5924
3139.54	51.9748	74.5502
3141.47	51.9804	74.5494
3143.4	52.0239	74.551
3145.33	52.0356	74.5298
3147.26	52.0489	74.5269
3149.19	52.0407	74.4779
3151.11	52.0181	74.4307
3153.04	52.064	74.4012
3154.97	52.1263	74.4199
3156.9	52.1395	74.4277
3158.83	52.1575	74.3954
3160.76	52.1841	74.3949
3162.68	52.2202	74.3728
3164.61	52.2321	74.3416
3166.54	52.2338	74.3411
3168.47	52.2278	74.345
3170.4	52.243	74.3143
3172.33	52.286	74.2697
3174.26	52.315	74.2817
3176.18	52.2906	74.2951
3178.11	52.2826	74.252
3180.04	52.3025	74.2001
3181.97	52.3172	74.1862
3183.9	52.339	74.1992
3185.83	52.37	74.1928
3187.76	52.331	74.1603
3189.68	52.3092	74.169
3191.61	52.3453	74.1468
3193.54	52.3989	74.1182
3195.47	52.428	74.098
3197.4	52.4218	74.0621
3199.33	52.4412	74.0772
3201.26	52.4667	74.1157
3203.18	52.4908	74.1043
3205.11	52.5246	74.1155
3207.04	52.5362	74.1184
3208.97	52.5376	74.0938
3210.9	52.5442	74.0621
3212.82	52.56	74.0457
3214.75	52.5799	74.0602
3216.68	52.6245	74.0639
3218.61	52.6635	74.0181
3220.54	52.6543	74.0185
3222.47	52.6532	74.0533
3224.4	52.6747	74.0448
3226.32	52.6823	74.0266
3228.25	52.6845	74.0389
3230.18	52.676	74.0484
3232.11	52.6698	74.0598
3234.04	52.684	74.0375
3235.97	52.7471	74.0178
3237.9	52.7957	74.0045
3239.82	52.8098	73.9841
3241.75	52.8164	74.0028
3243.68	52.8205	74.0371
3245.61	52.8254	74.0381
3247.54	52.8234	74.0208
3249.47	52.8207	74.0267
3251.39	52.8502	74.0375
3253.32	52.8919	74.0188
3255.25	52.8939	73.999
3257.18	52.9006	73.9941
3259.11	52.9324	74.0078
3261.04	52.9436	74.0036
3262.97	52.9596	74.0235
3264.89	52.9732	74.0469
3266.82	52.9973	74.0517
3268.75	53.032	74.053
3270.68	53.0281	74.0473
3272.61	53.0311	74.022
3274.54	53.0602	74.0426
3276.47	53.0619	74.0957
3278.39	53.0672	74.1131
3280.32	53.0875	74.088
3282.25	53.1073	74.0592
3284.18	53.133	74.0549
3286.11	53.1477	74.077
3288.04	53.1662	74.0791
3289.96	53.2034	74.0994
3291.89	53.2091	74.1058
3293.82	53.2191	74.0756
3295.75	53.2124	74.0527
3297.68	53.2217	74.0826
3299.61	53.2538	74.0889
3301.53	53.2879	74.0694
3303.46	53.2832	74.0949
3305.39	53.2611	74.0906
3307.32	53.3007	74.0751
3309.25	53.3418	74.0754
3311.18	53.3638	74.0882
3313.11	53.3784	74.1167
3315.03	53.3805	74.0949
3316.96	53.407	74.0756
3318.89	53.4305	74.0664
3320.82	53.4407	74.0915
3322.75	53.4616	74.1594
3324.68	53.5061	74.201
3326.61	53.545	74.1975
3328.53	53.5676	74.2076
3330.46	53.5833	74.2213
3332.39	53.5993	74.2263
3334.32	53.6057	74.2553
3336.25	53.5987	74.2888
3338.18	53.6026	74.3094
3340.1	53.6291	74.3187
3342.03	53.6703	74.356
3343.96	53.6678	74.3917
3345.89	53.681	74.3972
3347.82	53.7462	74.4035
3349.75	53.7698	74.4227
3351.68	53.7713	74.4364
3353.6	53.8015	74.4668
3355.53	53.8014	74.5292
3357.46	53.7947	74.5669
3359.39	53.8055	74.5763
3361.32	53.8372	74.6151
3363.25	53.8771	74.6662
3365.17	53.8741	74.7197
3367.1	53.8878	74.7661
3369.03	53.9332	74.7947
3370.96	53.9538	74.7881
3372.89	53.947	74.8017
3374.82	53.9762	74.8123
3376.74	54.0258	74.8577
3378.67	54.0598	74.9748
3380.6	54.0583	75.0301
3382.53	54.0557	75.0208
3384.46	54.1094	75.0517
3386.39	54.1547	75.1208
3388.32	54.1592	75.1714
3390.24	54.1633	75.2289
3392.17	54.1839	75.2985
3394.1	54.2052	75.3161
3396.03	54.2443	75.3901
3397.96	54.285	75.4458
3399.89	54.2835	75.4577
3401.82	54.3211	75.5095
3403.74	54.3883	75.5674
3405.67	54.3926	75.6321
3407.6	54.3829	75.6485
3409.53	54.4019	75.6855
3411.46	54.4112	75.7078
3413.39	54.4631	75.783
3415.31	54.4933	75.8692
3417.24	54.5036	75.9204
3419.17	54.5206	75.9814
3421.1	54.5311	76.0318
3423.03	54.5574	76.0788
3424.96	54.587	76.1049
3426.89	54.6032	76.143
3428.81	54.6287	76.2283
3430.74	54.6315	76.2889
3432.67	54.6456	76.3545
3434.6	54.6583	76.406
3436.53	54.6731	76.4384
3438.46	54.6859	76.5017
3440.39	54.69	76.5425
3442.31	54.7168	76.5878
3444.24	54.7639	76.6703
3446.17	54.7775	76.7536
3448.1	54.7345	76.7994
3450.03	54.7276	76.815
3451.95	54.7352	76.8739
3453.88	54.7331	76.9096
3455.81	54.7585	76.9454
3457.74	54.7968	77.0013
3459.67	54.8323	77.0788
3461.6	54.8647	77.1584
3463.53	54.8625	77.1932
3465.45	54.8466	77.215
3467.38	54.8761	77.2972
3469.31	54.9077	77.3927
3471.24	54.9032	77.4188
3473.17	54.9382	77.4166
3475.1	55.0027	77.4897
3477.03	55.0312	77.5619
3478.95	55.0318	77.6532
3480.88	55.0019	77.7031
3482.81	55.0034	77.7635
3484.74	55.0358	77.8179
3486.67	55.0348	77.8683
3488.6	55.0255	77.9025
3490.53	55.0388	77.9628
3492.45	55.0745	78.0068
3494.38	55.0871	78.0341
3496.31	55.0815	78.0977
3498.24	55.0844	78.2017
3500.17	55.0937	78.2641
3502.09	55.1133	78.297
3504.02	55.1693	78.3876
3505.95	55.2177	78.4688
3507.88	55.2193	78.4825
3509.81	55.211	78.5268
3511.74	55.2156	78.5924
3513.67	55.2409	78.6855
3515.59	55.3059	78.7916
3517.52	55.3204	78.8666
3519.45	55.2956	78.8897
3521.38	55.3248	78.9268
3523.31	55.3301	78.9805
3525.24	55.3149	79.0343
3527.17	55.3224	79.0662
3529.09	55.346	79.102
3531.02	55.3596	79.1826
3532.95	55.3518	79.2463
3534.88	55.3539	79.3062
3536.81	55.3574	79.3858
3538.74	55.3908	79.4411
3540.66	55.4591	79.464
3542.59	55.5089	79.5143
3544.52	55.5025	79.5913
3546.45	55.4779	79.6593
3548.38	55.4938	79.7034
3550.31	55.5324	79.769
3552.24	55.5638	79.8741
3554.16	55.5621	79.9173
3556.09	55.5344	79.93
3558.02	55.5559	80.0112
3559.95	55.5899	80.1339
3561.88	55.5797	80.1464
3563.81	55.5812	80.1408
3565.74	55.5464	80.1898
3567.66	55.5182	80.3369
3569.59	55.5558	80.4157
3571.52	55.6366	80.4587
3573.45	55.6793	80.5316
3575.38	55.6938	80.6212
3577.31	55.7572	80.6909
3579.23	55.7666	80.7657
3581.16	55.7161	80.8549
3583.09	55.6965	80.9319
3585.02	55.7233	80.921
3586.95	55.7327	80.9761
3588.88	55.7845	81.1141
3590.8	55.8388	81.1829
3592.73	55.8436	81.2088
3594.66	55.8304	81.3144
3596.59	55.8197	81.3712
3598.52	55.8358	81.4763
3600.45	55.8818	81.5829
3602.38	55.8843	81.6255
3604.3	55.8873	81.6514
3606.23	55.899	81.7777
3608.16	55.8991	81.9464
3610.09	55.8594	81.9942
3612.02	55.8477	82.0588
3613.95	55.864	82.1878
3615.88	55.8864	82.1943
3617.8	55.9463	82.2325
3619.73	55.995	82.4177
3621.66	56.0192	82.5032
3623.59	56.0113	82.4903
3625.52	56.0002	82.5148
3627.45	56.071	82.5476
3629.37	56.1096	82.8143
3631.3	56.0922	82.8607
3633.23	56.1165	82.886
3635.16	56.1058	82.9044
3637.09	56.1099	82.9565
3639.02	56.1203	83.0202
3640.95	56.08	83.014
3642.87	56.061	83.0054
3644.8	56.0632	82.942
3646.73	56.0755	82.9715
3648.66	56.0878	83.1217
3650.59	56.0616	83.2398
3652.52	56.076	83.1783
3654.44	56.0988	83.0731
3656.37	56.113	83.1736
3658.3	56.1286	83.1968
3660.23	56.1675	83.1255
3662.16	56.2142	83.1428
3664.09	56.2324	83.1662
3666.01	56.2322	83.1424
3667.94	56.252	83.1401
3669.87	56.2376	83.2272
3671.8	56.2826	83.1267
3673.73	56.2949	82.9663
3675.66	56.2672	83.1649
3677.59	56.2092	83.1464
3679.51	56.2091	83.0728
3681.44	56.3134	83.1129
3683.37	56.3978	83.1153
3685.3	56.385	83.0147
3687.23	56.3934	82.979
3689.16	56.3976	83.0409
3691.09	56.3913	83.0268
3693.01	56.4416	83.0608
3694.94	56.471	83.0467
3696.87	56.4662	82.989
3698.8	56.4614	82.8903
3700.73	56.5057	82.8948
3702.66	56.5565	82.9127
3704.58	56.555	82.8619
3706.51	56.5432	82.8376
3708.44	56.5511	82.8292
3710.37	56.504	82.8039
3712.3	56.5431	82.8847
3714.23	56.5747	82.8083
3716.16	56.5649	82.7117
3718.08	56.579	82.7209
3720.01	56.6351	82.6794
3721.94	56.6597	82.6761
3723.87	56.6927	82.6988
3725.8	56.7223	82.6978
3727.73	56.7273	82.6419
3729.66	56.7782	82.5726
3731.58	56.8259	82.6386
3733.51	56.7223	82.5317
3735.44	56.676	82.5214
3737.37	56.7281	82.5995
3739.3	56.6989	82.4657
3741.22	56.6867	82.3185
3743.15	56.7411	82.2672
3745.08	56.7753	82.5365
3747.01	56.7262	82.3855
3748.94	56.7593	82.2493
3750.87	56.7464	82.3218
3752.8	56.7423	82.4424
3754.72	56.7142	82.3793
3756.65	56.7218	82.3064
3758.58	56.728	82.3029
3760.51	56.7963	82.3361
3762.44	56.8224	82.2999
3764.37	56.833	82.2455
3766.3	56.853	82.2005
3768.22	56.8304	82.1574
3770.15	56.8394	82.2395
3772.08	56.9099	82.1924
3774.01	56.9237	82.1205
3775.94	56.8889	82.091
3777.87	56.8931	82.067
3779.8	56.906	82.1089
3781.72	56.9319	82.0818
3783.65	56.932	82.0288
3785.58	56.9447	82.0208
3787.51	56.9916	82.0061
3789.44	57.0195	82.0007
3791.36	57.027	81.9825
3793.29	57.065	81.9432
3795.22	57.0978	81.8872
3797.15	57.0404	81.8833
3799.08	57.0183	81.7987
3801.01	57.0685	81.9116
3802.94	57.0664	81.9854
3804.86	57.0684	81.8325
3806.79	57.1	81.9086
3808.72	57.1209	81.9282
3810.65	57.1652	81.8611
3812.58	57.1618	81.784
3814.51	57.1371	81.6618
3816.44	57.1822	81.7248
3818.36	57.1753	81.652
3820.29	57.1533	81.6523
3822.22	57.2032	81.7806
3824.15	57.2373	81.709
3826.08	57.2503	81.6985
3828.01	57.2653	81.6517
3829.93	57.2718	81.5704
3831.86	57.2785	81.5883
3833.79	57.312	81.5578
3835.72	57.3322	81.4852
3837.65	57.3058	81.5184
3839.58	57.2981	81.5973
3841.51	57.3345	81.5957
3843.43	57.3454	81.555
3845.36	57.354	81.491
3847.29	57.3953	81.4494
3849.22	57.4086	81.3768
3851.15	57.4033	81.1686
3853.08	57.4401	81.2978
3855.01	57.4642	81.5311
3856.93	57.4348	81.4439
3858.86	57.4597	81.3344
3860.79	57.4687	81.2241
3862.72	57.4609	81.2137
3864.65	57.4392	81.2272
3866.58	57.4254	81.2157
3868.5	57.4886	81.1728
3870.43	57.5379	81.2808
3872.36	57.5445	81.2114
3874.29	57.5692	81.2533
3876.22	57.5635	81.2371
3878.15	57.5707	81.098
3880.07	57.5932	81.103
3882	57.5927	81.101
3883.93	57.5667	80.9726
3885.86	57.5977	81.076
3887.79	57.6092	81.0571
3889.72	57.6557	81.0494
3891.65	57.666	81.1244
3893.57	57.6881	81.0769
3895.5	57.731	80.9677
3897.43	57.734	80.9106
3899.36	57.6812	80.9232

## Sheet: Figure 4a
XPS C 1s spectra of LIG
Binding energy (eV)	Experimental data	sp2 C-C	sp3 C-C	C-O	C=O	π-π* tran.	Sum of fitted curve
295.04	290.686	7.48879e-91	5.76384e-161	1.064e-50	3.23884e-20	38.3905	38.3905
294.94	373.392	3.98304e-89	1.13245e-157	1.53177e-49	1.40629e-19	46.2493	46.2493
294.84	376.904	2.04249e-87	2.06058e-154	2.14229e-48	5.9826e-19	55.4898	55.4898
294.74	387.753	1.00983e-85	3.47233e-151	2.91069e-47	2.49363e-18	66.3056	66.3056
294.64	558.596	4.81374e-84	5.41895e-148	3.8419e-46	1.01836e-17	78.9069	78.9069
294.54	491.458	2.21238e-82	7.83196e-145	4.9264e-45	4.07476e-17	93.5208	93.5208
294.44	562.943	9.80345e-81	1.04831e-141	6.13685e-44	1.59746e-16	110.39	110.39
294.34	524.986	4.18834e-79	1.29948e-138	7.42669e-43	6.13599e-16	129.772	129.772
294.24	584.438	1.72524e-77	1.4918e-135	8.73128e-42	2.30924e-15	151.935	151.935
294.14	701.879	6.85171e-76	1.58604e-132	9.97226e-41	8.51493e-15	177.159	177.159
294.04	659.102	2.62357e-74	1.56164e-129	1.10648e-39	3.07625e-14	205.73	205.73
293.94	727.181	9.68565e-73	1.424e-126	1.19268e-38	1.08891e-13	237.936	237.936
293.84	707.322	3.44754e-71	1.20254e-123	1.24893e-37	3.77648e-13	274.063	274.063
293.74	763.994	1.18313e-69	9.40485e-121	1.27053e-36	1.28326e-12	314.39	314.39
293.64	740.267	3.91471e-68	6.81187e-118	1.25565e-35	4.27235e-12	359.183	359.183
293.54	851.011	1.24885e-66	4.56923e-115	1.20554e-34	1.39363e-11	408.688	408.688
293.44	849.831	3.84117e-65	2.83845e-112	1.12442e-33	4.45409e-11	463.122	463.122
293.34	933.117	1.1391e-63	1.63298e-109	1.01884e-32	1.39476e-10	522.669	522.669
293.24	987.427	3.25688e-62	8.7005e-107	8.9685e-32	4.27922e-10	587.471	587.471
293.14	966.307	8.97812e-61	4.29308e-104	7.66948e-31	1.28635e-09	657.619	657.619
293.04	984.73	2.38623e-59	1.9618e-101	6.37155e-30	3.78864e-09	733.146	733.146
292.94	1218.4	6.11482e-58	8.30242e-99	5.14229e-29	1.09329e-08	814.02	814.02
292.84	1279.99	1.51077e-56	3.25398e-96	4.03182e-28	3.09112e-08	900.135	900.135
292.74	1352.04	3.59878e-55	1.1811e-93	3.071e-27	8.56297e-08	991.308	991.308
292.64	1352.52	8.26525e-54	3.9703e-91	2.27243e-26	2.32413e-07	1087.27	1087.27
292.54	1414.14	1.83021e-52	1.23601e-88	1.63356e-25	6.18054e-07	1187.67	1187.67
292.44	1620.96	3.9074e-51	3.56352e-86	1.14081e-24	1.61035e-06	1292.05	1292.05
292.34	1588.03	8.04302e-50	9.51482e-84	7.73965e-24	4.11094e-06	1399.89	1399.89
292.24	1661.85	1.59622e-48	2.35279e-81	5.10111e-23	1.02823e-05	1510.55	1510.55
292.14	1788.19	3.0543e-47	5.38802e-79	3.26618e-22	2.51982e-05	1623.33	1623.33
292.04	1881.92	5.63473e-46	1.14271e-76	2.03165e-21	6.05029e-05	1737.42	1737.42
291.94	1898.39	1.00225e-44	2.24443e-74	1.2277e-20	0.000142335	1851.95	1851.95
291.84	1977.02	1.7188e-43	4.08261e-72	7.20721e-20	0.000328076	1966.01	1966.01
291.74	1998.21	2.84196e-42	6.87751e-70	4.11032e-19	0.00074091	2078.58	2078.58
291.64	2147.84	4.53057e-41	1.07297e-67	2.27728e-18	0.00164	2188.66	2188.66
291.54	2158.81	6.96355e-40	1.55026e-65	1.22572e-17	0.00355	2295.19	2295.19
291.44	2262.47	1.03194e-38	2.07436e-63	6.40912e-17	0.00755	2397.09	2397.1
291.34	2459.5	1.47441e-37	2.57055e-61	3.25566e-16	0.01571	2493.34	2493.35
291.24	2522.31	2.03108e-36	2.95005e-59	1.60661e-15	0.03204	2582.88	2582.91
291.14	2491.17	2.6976e-35	3.13542e-57	7.70226e-15	0.064	2664.75	2664.81
291.04	2610.76	3.45441e-34	3.0862e-55	3.58722e-14	0.12528	2738.02	2738.15
290.94	2682.26	4.26493e-33	2.81328e-53	1.62304e-13	0.24028	2801.85	2802.09
290.84	2719.7	5.07685e-32	2.37501e-51	7.13404e-13	0.4515	2855.5	2855.95
290.74	2825.1	5.82666e-31	1.85686e-49	3.04631e-12	0.83126	2898.32	2899.15
290.64	2928.03	6.44746e-30	1.34449e-47	1.2637e-11	1.49948	2929.81	2931.31
290.54	2866.95	6.87861e-29	9.01559e-46	5.09272e-11	2.65015	2949.58	2952.23
290.44	2943.64	7.07549e-28	5.59879e-44	1.99383e-10	4.58912	2957.4	2961.99
290.34	2885.65	7.01707e-27	3.22001e-42	7.58329e-10	7.78605	2953.17	2960.95
290.24	3009.18	6.70963e-26	1.71507e-40	2.80196e-09	12.9429	2936.93	2949.87
290.14	3000.7	6.18563e-25	8.45995e-39	1.00577e-08	21.0803	2908.89	2929.97
290.04	3016.03	5.49811e-24	3.86471e-37	3.50726e-08	33.6395	2869.39	2903.03
289.94	3039.2	4.71179e-23	1.63503e-35	1.18815e-07	52.5958	2818.9	2871.5
289.84	2960.72	3.89316e-22	6.40619e-34	3.91026e-07	80.5713	2758.03	2838.6
289.74	2907.59	3.10143e-21	2.32453e-32	1.25019e-06	120.931	2687.48	2808.41
289.64	2974.25	2.38213e-20	7.81144e-31	3.88308e-06	177.838	2608.08	2785.92
289.54	3005.35	1.76405e-19	2.43103e-29	1.17169e-05	256.234	2520.72	2776.95
289.44	2875.14	1.25951e-18	7.00666e-28	3.43462e-05	361.726	2426.36	2788.09
289.34	2899.53	8.67029e-18	1.87023e-26	9.78092e-05	500.323	2326.03	2826.35
289.24	3061.49	5.75453e-17	4.62316e-25	0.000270591	678.031	2220.76	2898.8
289.14	3089.7	3.68239e-16	1.05839e-23	0.000727244	900.278	2111.63	3011.91
289.04	3279.7	2.27192e-15	2.24396e-22	0.0019	1171.2	1999.69	3170.9
288.94	3333.97	1.35145e-14	4.40602e-21	0.00482	1492.85	1885.97	3378.83
288.84	3501.29	7.75086e-14	8.01198e-20	0.01187	1864.35	1771.48	3635.84
288.74	3834.66	4.28591e-13	1.34926e-18	0.02841	2281.23	1657.16	3938.42
288.64	4099.61	2.28497e-12	2.10432e-17	0.06607	2734.88	1543.91	4278.85
288.54	4456.91	1.17452e-11	3.03943e-16	0.14927	3212.44	1432.54	4645.13
288.44	4876.24	5.82082e-11	4.06568e-15	0.32762	3697.09	1323.79	5021.21
288.34	5216.57	2.78132e-10	5.03659e-14	0.69856	4168.83	1218.32	5387.85
288.24	5588.27	1.28133e-09	5.77833e-13	1.447	4605.7	1116.69	5723.83
288.14	5988.26	5.69135e-09	6.13946e-12	2.91183	4985.47	1019.36	6007.75
288.04	6222.54	2.43732e-08	6.04115e-11	5.6924	5287.43	926.735	6219.86
287.94	6327.09	1.00636e-07	5.50518e-10	10.8108	5494.29	839.093	6344.19
287.84	6405.08	4.00625e-07	4.64607e-09	19.9459	5593.8	756.646	6370.39
287.74	6378.16	1.53768e-06	3.6313e-08	35.7507	5579.95	679.522	6295.22
287.64	6130.79	5.69031e-06	2.62845e-07	62.251	5453.58	607.774	6123.61
287.54	5707.3	2.03025e-05	1.76197e-06	105.303	5222.3	541.389	5868.99
287.44	5412.58	6.98406e-05	1.09386e-05	173.049	4899.71	480.292	5553.05
287.34	5115.14	0.000231637	6.28906e-05	276.268	4504.09	424.354	5204.71
287.24	4666.98	0.000740719	0.000334867	428.475	4056.69	373.405	4858.57
287.14	4624.81	0.00228	0.00165	645.584	3579.85	327.236	4552.68
287.04	4203.39	0.00679	0.00754	944.959	3095.19	285.607	4325.77
286.94	4188.23	0.01946	0.03189	1343.71	2622.02	248.259	4214.05
286.84	4427.46	0.05376	0.12492	1856.24	2176.28	214.916	4247.61
286.74	4586.39	0.14323	0.45314	2491.11	1769.79	185.294	4446.79
286.64	4908.29	0.3679	1.52227	3247.77	1410.12	159.105	4818.88
286.54	5164.74	0.91113	4.73602	4113.49	1100.83	136.061	5356.02
286.44	5891.66	2.17556	13.6457	5061.38	841.997	115.88	6035.08
286.34	6566.33	5.00848	36.4117	6050.07	631.001	98.2914	6820.78
286.24	7540.13	11.1169	89.9803	7025.63	463.317	83.0327	7673.07
286.14	8416.26	23.7906	205.928	7925.79	333.315	69.8572	8558.68
286.04	9546.5	49.0876	436.463	8686.27	234.941	58.5331	9465.3
285.94	10637.7	97.6518	856.723	9248.2	162.253	48.845	10413.7
285.84	12029	187.298	1557.38	9565.63	109.788	40.5944	11460.7
285.74	13544.3	346.36	2621.88	9611.77	72.7851	33.6001	12686.4
285.64	14928.4	617.542	4087.82	9382.66	47.2781	27.6977	14163
285.54	16227.6	1061.57	5902.46	8897.78	30.0889	22.7392	15914.6
285.44	17705.5	1759.44	7892.89	8197.3	18.7621	18.5924	17887
285.34	19381	2811.53	9774.66	7336.56	11.4626	15.1399	19949.4
285.24	21258.5	4331.67	11210.6	6378.92	6.86143	12.2783	21940.3
285.14	22878.7	6434.45	11907.4	5388.09	4.02415	9.91704	23743.9
285.04	24335.1	9215.32	11713.1	4421.36	2.31239	7.97727	25360
284.94	26655.4	12724.9	10670.5	3524.6	1.3019	6.39079	26927.6
284.84	28962.9	16941	9002.42	2729.59	0.71816	5.09898	28678.8
284.74	31245.9	21745.5	7033.91	2053.6	0.38814	4.05173	30837.4
284.64	32748	26911.7	5089.75	1500.96	0.20554	3.20645	33505.8
284.54	36362.1	32111.3	3410.82	1065.75	0.10664	2.52719	36590.5
284.44	39226	36941.7	2116.81	735.148	0.05421	1.98372	39795.7
284.34	41798.6	40975.1	1216.66	492.637	0.027	1.55078	42686
284.24	44662.3	43819.4	647.614	320.71	0.01318	1.20739	44788.9
284.14	46327.8	45181	319.247	202.829	0.0063	0.93621	45704.1
284.04	46355.2	44914.8	145.747	124.618	0.00295	0.72298	45185.9
283.94	44963.6	43049.3	61.6216	74.3816	0.00135	0.55604	43185.8
283.84	40797.8	39781.9	24.1284	43.1303	0.000609144	0.42591	39849.6
283.74	35247.8	35444.5	8.74958	24.2959	0.000268395	0.32491	35477.9
283.64	28667	30447.8	2.93838	13.2958	0.000115867	0.24685	30464.3
283.54	22863.8	25217.7	0.91388	7.06858	4.90085e-05	0.18678	25225.9
283.44	17221.8	20137.2	0.26323	3.65075	2.03101e-05	0.14075	20141.3
283.34	12997.2	15503.7	0.07022	1.83174	8.2467e-06	0.10563	15505.8
283.24	9912.94	11508.5	0.01735	0.89285	3.28078e-06	0.07895	11509.4
283.14	6990.84	8236.46	0.00397	0.42279	1.2788e-06	0.05877	8236.95
283.04	5030.87	5683.4	0.000840878	0.1945	4.88378e-07	0.04357	5683.64
282.94	3745.32	3781.1	0.000165002	0.08692	1.82742e-07	0.03217	3781.22
282.84	2533.48	2425.34	2.99851e-05	0.03774	6.69959e-08	0.02366	2425.4
282.74	1637.99	1499.93	5.04642e-06	0.01592	2.4065e-08	0.01733	1499.96
282.64	1176.27	894.356	7.86547e-07	0.00652	8.46941e-09	0.01264	894.375
282.54	1002.03	514.156	1.13534e-07	0.0026	2.92044e-09	0.00918	514.168
282.44	676.046	284.985	1.51772e-08	0.001	9.8667e-10	0.00664	284.993
282.34	505.291	152.298	1.87897e-09	0.000377141	3.26605e-10	0.00478	152.303
282.24	388.138	78.4707	2.15432e-10	0.000137641	1.05926e-10	0.00343	78.4743
282.14	301.804	38.9821	2.2875e-11	4.88009e-05	3.36598e-11	0.00245	38.9846
282.04	281.547	18.671	2.24944e-12	1.68089e-05	1.04797e-11	0.00175	18.6727
281.94	228.521	8.62206	2.04856e-13	5.6245e-06	3.19678e-12	0.00124	8.6233
281.84	227.756	3.83883	1.72777e-14	1.82836e-06	9.55446e-13	0.000873884	3.83971
281.74	199.628	1.6479	1.34954e-15	5.77394e-07	2.79787e-13	0.000614407	1.64851
281.64	166.916	0.68203	9.7622e-17	1.7714e-07	8.02745e-14	0.000430217	0.68246
281.54	169.927	0.27216	6.5399e-18	5.2795e-08	2.25661e-14	0.000300018	0.27246
281.44	126.008	0.10471	4.05749e-19	1.52863e-08	6.2153e-15	0.000208369	0.10492
281.34	148.681	0.03884	2.33134e-20	4.29977e-09	1.67725e-15	0.000144128	0.03899
281.24	103.618	0.01389	1.24055e-21	1.17496e-09	4.43465e-16	9.92872e-05	0.01399
281.14	97.8263	0.00479	6.11345e-23	3.11911e-10	1.14882e-16	6.81185e-05	0.00486
281.04	111.994	0.00159	2.7901e-24	8.044e-11	2.91589e-17	4.65442e-05	0.00164

## Sheet: Figure 4b
XPS C 1s spectra of LIG@Cu3HHTP2
Binding energy (eV)	Experimental data	sp2 C-C	sp3 C-C	C-O	C=O	π-π* tran.	Sum of fitted curve
295.01	108.562	9.42172e-65	1.43821e-148	5.30882e-36	1.40269e-10	0.53245	0.53245
294.91	165.049	1.6732e-63	1.41824e-145	3.74012e-35	3.34781e-10	0.74632	0.74632
294.81	52.8648	2.89367e-62	1.30566e-142	2.57939e-34	7.89241e-10	1.03835	1.03835
294.71	188.852	4.87347e-61	1.12217e-139	1.74137e-33	1.83785e-09	1.43394	1.43394
294.61	50.9757	7.99307e-60	9.0041e-137	1.15082e-32	4.22728e-09	1.96558	1.96558
294.51	185.781	1.27666e-58	6.74483e-134	7.445e-32	9.60423e-09	2.67438	2.67438
294.41	264.093	1.98574e-57	4.71684e-131	4.71483e-31	2.15534e-08	3.61181	3.61181
294.31	177.639	3.00785e-56	3.07952e-128	2.92287e-30	4.7777e-08	4.8417	4.8417
294.21	120.852	4.43687e-55	1.877e-125	1.77377e-29	1.0461e-07	6.44232	6.44232
294.11	156.432	6.37358e-54	1.06806e-122	1.05372e-28	2.26244e-07	8.5086	8.5086
294.01	182.459	8.91612e-53	5.67384e-120	6.12769e-28	4.83318e-07	11.1544	11.1544
293.91	259.782	1.21466e-51	2.81391e-117	3.48828e-27	1.01986e-06	14.5145	14.5145
293.81	295.718	1.61146e-50	1.30284e-114	1.94388e-26	2.12568e-06	18.747	18.747
293.71	207.435	2.08196e-49	5.63151e-112	1.0604e-25	4.37628e-06	24.0344	24.0344
293.61	264.986	2.61944e-48	2.27252e-109	5.66253e-25	8.89948e-06	30.5847	30.5847
293.51	355.138	3.20947e-47	8.56133e-107	2.96002e-24	1.78762e-05	38.632	38.632
293.41	401.08	3.82951e-46	3.0111e-104	1.51469e-23	3.54679e-05	48.4352	48.4352
293.31	377.108	4.44979e-45	9.88687e-102	7.5874e-23	6.95098e-05	60.2762	60.2762
293.21	299.684	5.03526e-44	3.0307e-99	3.72054e-22	0.000134558	74.4564	74.4565
293.11	415.41	5.5487e-43	8.67317e-97	1.78592e-21	0.000257289	91.2913	91.2915
293.01	423.501	5.95451e-42	2.3172e-94	8.39187e-21	0.000485943	111.104	111.104
292.91	438.826	6.22282e-41	5.7796e-92	3.86011e-20	0.000906567	134.214	134.215
292.81	416.636	6.33308e-40	1.34581e-89	1.73813e-19	0.00167	160.931	160.932
292.71	569.59	6.27666e-39	2.92563e-87	7.66141e-19	0.00304	191.536	191.539
292.61	565.784	6.05799e-38	5.93752e-85	3.3058e-18	0.00547	226.274	226.279
292.51	616.757	5.69397e-37	1.12497e-82	1.39633e-17	0.00971	265.331	265.341
292.41	647.747	5.2118e-36	1.98989e-80	5.77354e-17	0.01703	308.826	308.843
292.31	670.833	4.64565e-35	3.28598e-78	2.33689e-16	0.02951	356.788	356.818
292.21	642.043	4.03266e-34	5.06585e-76	9.25929e-16	0.0505	409.146	409.197
292.11	675.659	3.40896e-33	7.29105e-74	3.59136e-15	0.08538	465.713	465.798
292.01	647.368	2.80634e-32	9.79666e-72	1.36359e-14	0.14257	526.173	526.315
291.91	680.631	2.2498e-31	1.2289e-69	5.06816e-14	0.23515	590.078	590.314
291.81	806.057	1.75644e-30	1.43915e-67	1.844e-13	0.3831	656.844	657.227
291.71	894.121	1.33539e-29	1.57342e-65	6.56768e-13	0.61651	725.749	726.365
291.61	956.6	9.88717e-29	1.60595e-63	2.28985e-12	0.97997	795.942	796.922
291.51	933.513	7.12887e-28	1.53028e-61	7.81527e-12	1.53865	866.458	867.997
291.41	947.018	5.0056e-27	1.36133e-59	2.6111e-11	2.38625	936.235	938.621
291.31	1022.28	3.42276e-26	1.13058e-57	8.53978e-11	3.65548	1004.14	1007.79
291.21	1078.49	2.27921e-25	8.76581e-56	2.73409e-10	5.53124	1068.99	1074.52
291.11	1130.36	1.47801e-24	6.34502e-54	8.5688e-10	8.26707	1129.6	1137.87
291.01	1158.18	9.33378e-24	4.28769e-52	2.62888e-09	12.2048	1184.8	1197.01
290.91	1193.67	5.74016e-23	2.70499e-50	7.89521e-09	17.7976	1233.5	1251.3
290.81	1318.86	3.43777e-22	1.59315e-48	2.32113e-08	25.6356	1274.69	1300.32
290.71	1258.06	2.005e-21	8.75988e-47	6.68002e-08	36.4734	1307.49	1343.97
290.61	1298.23	1.13878e-20	4.49666e-45	1.88191e-07	51.2578	1331.21	1382.47
290.51	1505.12	6.2987e-20	2.15493e-43	5.18995e-07	71.1531	1345.32	1416.47
290.41	1520.83	3.39272e-19	9.64108e-42	1.4011e-06	97.5615	1349.5	1447.06
290.31	1485.98	1.77964e-18	4.02688e-40	3.7027e-06	132.134	1343.67	1475.81
290.21	1737.64	9.09079e-18	1.57023e-38	9.57877e-06	176.767	1327.96	1504.73
290.11	1708.07	4.52228e-17	5.71618e-37	2.42574e-05	233.581	1302.71	1536.29
290.01	1721.09	2.19078e-16	1.94267e-35	6.01341e-05	304.878	1268.47	1573.35
289.91	1678.52	1.03354e-15	6.16373e-34	0.000145928	393.065	1225.99	1619.05
289.81	1835	4.74835e-15	1.82574e-32	0.000346659	500.558	1176.15	1676.71
289.71	1900.4	2.12444e-14	5.04874e-31	0.000806133	629.644	1119.98	1749.62
289.61	2068.91	9.25617e-14	1.3034e-29	0.00184	782.323	1058.59	1840.92
289.51	2110.65	3.9274e-13	3.1414e-28	0.00409	960.126	993.159	1953.29
289.41	2232.92	1.6228e-12	7.06837e-27	0.00892	1163.91	924.867	2088.79
289.31	2359.21	6.52996e-12	1.48479e-25	0.01905	1393.69	854.893	2248.6
289.21	2474.43	2.55884e-11	2.9118e-24	0.03982	1648.39	784.359	2432.79
289.11	2669.86	9.76475e-11	5.33099e-23	0.08148	1925.77	714.314	2640.17
289.01	2820.52	3.62882e-10	9.11182e-22	0.1632	2222.29	645.706	2868.16
288.91	3010.67	1.31328e-09	1.45396e-20	0.32002	2533.07	579.364	3112.76
288.81	3305.15	4.62843e-09	2.16596e-19	0.61428	2851.97	515.988	3368.57
288.71	3549.34	1.58854e-08	3.0123e-18	1.15425	3171.71	456.141	3629.01
288.61	3779.05	5.30942e-08	3.91107e-17	2.12311	3484.12	400.248	3886.49
288.51	3918.88	1.72815e-07	4.74072e-16	3.82286	3780.45	348.602	4132.87
288.41	4283.19	5.47778e-07	5.36467e-15	6.73825	4051.77	301.372	4359.88
288.31	4345.82	1.69088e-06	5.66751e-14	11.6265	4289.4	258.611	4559.63
288.21	4733.4	5.08286e-06	5.58974e-13	19.6378	4485.37	220.273	4725.28
288.11	4907.08	1.48795e-05	5.14684e-12	32.4698	4632.89	186.229	4851.59
288.01	5076.88	4.24185e-05	4.42426e-11	52.5543	4726.68	156.281	4935.51
287.91	4995.71	0.000117763	3.55051e-10	83.2685	4763.34	130.177	4976.78
287.81	5003.28	0.000318382	2.66006e-09	129.15	4741.51	107.63	4978.29
287.71	5000.62	0.000838251	1.86056e-08	196.089	4662.01	88.3293	4946.43
287.61	5046.9	0.00215	1.21491e-07	291.442	4527.73	71.9526	4891.13
287.51	4769.17	0.00537	7.4062e-07	424.028	4343.49	58.1782	4825.71
287.41	4706.73	0.01305	4.21499e-06	603.921	4115.74	46.6922	4766.37
287.31	4758.3	0.0309	2.23949e-05	841.991	3852.19	37.1963	4731.41
287.21	4825.77	0.07125	0.000111084	1149.15	3561.38	29.4121	4740.02
287.11	4913.41	0.16001	0.000514404	1535.29	3252.22	23.0847	4810.76
287.01	5071.8	0.34992	0.00222	2007.92	2933.54	17.9843	4959.8
286.91	5392.51	0.74522	0.00898	2570.66	2613.7	13.907	5199.02
286.81	5653.73	1.54557	0.03382	3221.71	2300.22	10.6745	5534.18
286.71	6062.72	3.12159	0.11896	3952.48	1999.56	8.13258	5963.41
286.61	6441.17	6.13974	0.39068	4746.74	1716.92	6.1501	6476.34
286.51	6781.42	11.7601	1.19778	5580.39	1456.18	4.61644	7054.14
286.41	7483.88	21.936	3.42832	6422.08	1219.92	3.43956	7670.81
286.31	8185.93	39.8466	9.16085	7234.85	1009.49	2.54373	8295.89
286.21	8705.64	70.4872	22.8529	7978.59	825.124	1.86728	8898.93
286.11	9074.42	121.427	53.2227	8613.22	666.176	1.36056	9455.41
286.01	9702.06	203.708	115.719	9102.22	531.263	0.98401	9953.9
285.91	10417.5	332.802	234.887	9416.12	418.486	0.7064	10403
285.81	10563.1	529.481	445.108	9535.41	325.613	0.50336	10836.1
285.71	11570	820.353	787.449	9452.55	250.251	0.35602	11311
285.61	12039.3	1237.76	1300.56	9172.79	189.976	0.24994	11901.3
285.51	12852.4	1818.7	2005.34	8713.58	142.453	0.17417	12680.2
285.41	13641.5	2602.38	2886.65	8102.78	105.511	0.12047	13697.4
285.31	14734.9	3626.32	3879.3	7375.89	77.1923	0.08271	14958.8
285.21	16286.1	4920.93	4867	6572.6	55.7829	0.05636	16416.4
285.11	17962.1	6503.03	5700.59	5733.28	39.8179	0.03813	17976.7
285.01	18973.8	8368.93	6233.46	4895.66	28.0742	0.0256	19526.1
284.91	20350.3	10488.4	6363.38	4092.25	19.5518	0.01706	20963.6
284.81	22303.3	12800.8	6064.54	3348.54	13.4498	0.01129	22227.3
284.71	23627.9	15214.2	5395.82	2682.2	9.13896	0.00741	23301.4
284.61	24450.1	17609.6	4481.96	2103.15	6.13378	0.00483	24200.8
284.51	25076.7	19848.8	3475.59	1614.33	4.06641	0.00312	24942.8
284.41	25712	21787.5	2516.16	1212.98	2.66283	0.00201	25519.3
284.31	26134.7	23289.7	1700.59	892.199	1.72238	0.00128	25884.2
284.21	26291.1	24244.2	1073.03	642.408	1.10043	0.000808958	25960.8
284.11	25504.4	24577.6	632.081	452.796	0.69446	0.000507995	25663.2
284.01	24663.2	24263.6	347.604	312.419	0.4329	0.000316638	24924.1
283.91	23406.7	23327	178.463	211.015	0.26655	0.000195902	23716.7
283.81	21927.3	21839.8	85.5381	139.519	0.16211	0.000120306	22065
283.71	19417.1	19912.4	38.2757	90.3018	0.09739	7.33338e-05	20041.1
283.61	17095.2	17680.1	15.9895	57.2139	0.05779	4.43704e-05	17753.4
283.51	15031.6	15287.4	6.2359	35.4853	0.03387	2.66473e-05	15329.1
283.41	12730.3	12872.6	2.27046	21.5446	0.01961	1.58849e-05	12896.5
283.31	10807.7	10555.7	0.77175	12.8048	0.01121	9.39912e-06	10569.3
283.21	9105.86	8429.35	0.2449	7.44985	0.00633	5.52028e-06	8437.05
283.11	7676.98	6555.21	0.07255	4.24293	0.00353	3.21815e-06	6559.53
283.01	6303.45	4964.39	0.02007	2.36552	0.00195	1.86218e-06	4966.78
282.91	4942.72	3661.27	0.00518	1.29101	0.00106	1.06957e-06	3662.56
282.81	3721.1	2629.56	0.00125	0.68972	0.000570145	6.09773e-07	2630.25
282.71	2463.76	1839.16	0.000281072	0.36071	0.000302819	3.45062e-07	1839.53
282.61	1683.39	1252.69	5.90519e-05	0.18467	0.000158866	1.9382e-07	1252.88
282.51	1024.38	830.912	1.15825e-05	0.09255	8.23245e-05	1.08061e-07	831.004
282.41	756.324	536.725	2.12089e-06	0.0454	4.21384e-05	5.98017e-08	536.77
282.31	462.359	337.625	3.62564e-07	0.0218	2.13048e-05	3.28494e-08	337.647
282.21	371.691	206.825	5.78631e-08	0.01025	1.06397e-05	1.79107e-08	206.835
282.11	323.802	123.384	8.62123e-09	0.00472	5.24845e-06	9.69327e-09	123.389
282.01	253.804	71.6803	1.19919e-09	0.00213	2.55731e-06	5.20713e-09	71.6825
281.91	206.3	40.5534	1.55724e-10	0.000937146	1.2308e-06	2.7765e-09	40.5544
281.81	72.6993	22.343	1.88788e-11	0.000404557	5.85115e-07	1.46949e-09	22.3434
281.71	144.757	11.9879	2.1367e-12	0.00017096	2.74756e-07	7.71985e-10	11.988
281.61	52.9306	6.26366	2.25768e-13	7.07216e-05	1.27439e-07	4.02552e-10	6.26373
281.51	72.5927	3.18714	2.22706e-14	2.86386e-05	5.8386e-08	2.08356e-10	3.18717
281.41	109.003	1.57928	2.05093e-15	1.13526e-05	2.6422e-08	1.07043e-10	1.57929
281.31	67.3	0.76209	1.76328e-16	4.40535e-06	1.18107e-08	5.45866e-11	0.76209
281.21	89.9153	0.35813	1.41528e-17	1.67343e-06	5.21475e-09	2.76302e-11	0.35813
281.11	63.4181	0.16389	1.06051e-18	6.2227e-07	2.27428e-09	1.3882e-11	0.16389
281.01	53.9492	0.07304	7.4188e-20	2.26513e-07	9.79725e-10	6.92296e-12	0.07304

## Sheet: Figure 4c
XPS O 1s spectra of LIG
Binding energy (eV)	Experimental	C=O	C-O	H2O	Sum of fitted curve
540.04	237.826	2.14782e-25	1.2457e-12	55.5565	55.5565
539.94	231.019	9.85346e-25	3.35199e-12	67.342	67.342
539.84	414.661	4.44092e-24	8.89842e-12	81.0355	81.0355
539.74	521.429	1.9663e-23	2.33047e-11	96.8061	96.8061
539.64	253.297	8.55301e-23	6.02137e-11	114.807	114.807
539.54	357.254	3.65494e-22	1.53486e-10	135.168	135.168
539.44	497.897	1.53438e-21	3.85976e-10	157.985	157.985
539.34	459.78	6.32821e-21	9.57576e-10	183.315	183.315
539.24	351.155	2.56401e-20	2.34373e-09	211.163	211.163
539.14	393.825	1.02059e-19	5.65928e-09	241.478	241.478
539.04	288.178	3.99093e-19	1.34814e-08	274.141	274.141
538.94	517.346	1.53317e-18	3.16833e-08	308.966	308.966
538.84	418.424	5.78626e-18	7.34591e-08	345.688	345.688
538.74	536.932	2.14535e-17	1.68028e-07	383.969	383.969
538.64	447.769	7.81432e-17	3.79174e-07	423.397	423.397
538.54	505.056	2.79625e-16	8.44141e-07	463.487	463.487
538.44	655.051	9.83002e-16	1.85401e-06	503.692	503.692
538.34	543.899	3.39488e-15	4.01726e-06	543.415	543.415
538.24	674.354	1.15183e-14	8.58754e-06	582.018	582.018
538.14	678.132	3.83921e-14	1.81104e-05	618.842	618.842
538.04	734.461	1.25716e-13	3.76797e-05	653.223	653.224
537.94	901.671	4.04416e-13	7.73405e-05	684.514	684.514
537.84	826.826	1.27809e-12	0.000156613	712.1	712.1
537.74	785.139	3.96812e-12	0.000312873	735.425	735.425
537.64	866.859	1.21033e-11	0.000616636	754.005	754.005
537.54	844.255	3.6267e-11	0.0012	767.447	767.448
537.44	763.226	1.06761e-10	0.0023	775.463	775.466
537.34	685.814	3.0875e-10	0.00435	777.88	777.884
537.24	809.211	8.77189e-10	0.00813	774.644	774.652
537.14	833.032	2.44834e-09	0.01497	765.826	765.841
537.04	746.849	6.71341e-09	0.0272	751.618	751.645
536.94	753.73	1.80845e-08	0.04876	732.322	732.371
536.84	669.408	4.78589e-08	0.08623	708.347	708.433
536.74	970.822	1.24426e-07	0.15045	680.186	680.337
536.64	837.315	3.17799e-07	0.25898	648.408	648.667
536.54	780.81	7.97416e-07	0.4398	613.632	614.071
536.44	707.478	1.96567e-06	0.73682	576.508	577.245
536.34	835.26	4.76023e-06	1.21784	537.702	538.919
536.24	758.532	1.1325e-05	1.98581	497.87	499.856
536.14	684.137	2.64692e-05	3.19452	457.645	460.84
536.04	641.775	6.07766e-05	5.06984	417.619	422.689
535.94	498.758	0.000137096	7.93787	378.33	386.268
535.84	512.437	0.000303811	12.2612	340.25	352.512
535.74	721.424	0.000661418	18.6846	303.785	322.47
535.64	730.681	0.00141	28.0902	269.26	297.351
535.54	573.838	0.00297	41.6626	236.927	278.593
535.44	771.919	0.00614	60.9619	206.965	267.933
535.34	457.788	0.01244	88.0016	179.481	267.495
535.24	548.632	0.02479	125.327	154.517	279.869
535.14	708.819	0.04851	176.083	132.061	308.192
535.04	939.915	0.09328	244.068	112.05	356.211
534.94	1020.08	0.17619	333.753	94.3814	428.31
534.84	992.548	0.32695	450.256	78.9223	529.505
534.74	1045.5	0.59605	599.259	65.5166	665.372
534.64	1304.21	1.0675	786.847	53.9935	841.908
534.54	1363.5	1.87823	1019.26	44.1743	1065.32
534.44	1642.16	3.24655	1302.58	35.8787	1341.7
534.34	1844.05	5.51299	1642.25	28.9296	1676.7
534.24	2205.42	9.19699	2042.67	23.1573	2075.02
534.14	2649.82	15.0729	2506.55	18.4022	2540.02
534.04	3083.92	24.2683	3034.41	14.5175	3073.2
533.94	3715.12	38.3861	3624.05	11.3697	3673.8
533.84	4488.65	59.6488	4270.05	8.83992	4338.54
533.74	4768.07	91.0587	4963.56	6.82315	5061.44
533.64	5636.38	136.563	5692.12	5.22829	5833.91
533.54	6570.75	201.205	6439.84	3.97716	6645.02
533.44	7213.85	291.23	7187.81	3.00348	7482.04
533.34	8091.78	414.119	7914.77	2.25173	8331.14
533.24	9001.4	578.505	8598.07	1.67589	9178.25
533.14	9913.4	793.929	9214.75	1.23826	10009.9
533.04	10692.1	1070.4	9742.87	0.90828	10814.2
532.94	11304.8	1417.77	10162.7	0.6614	11581.2
532.84	12354.3	1844.84	10458.2	0.47813	12303.5
532.74	12694.7	2358.32	10617.5	0.34314	12976.1
532.64	13162.6	2961.68	10634.2	0.24447	13596.1
532.54	14096.8	3653.99	10507.8	0.17291	14162
532.44	14611.5	4428.82	10243.2	0.12141	14672.2
532.34	15172.3	5273.53	9851.09	0.08463	15124.7
532.24	15170.8	6168.9	9346.56	0.05857	15515.5
532.14	15667.7	7089.34	8748.62	0.04023	15838
532.04	15881.9	8003.8	8078.82	0.02744	16082.6
531.94	16256.4	8877.26	7359.98	0.01858	16237.3
531.84	16073.4	9672.85	6614.94	0.01249	16287.8
531.74	16497.3	10354.3	5865.37	0.00833	16219.7
531.64	16233.3	10888.9	5130.8	0.00552	16019.7
531.54	16068.3	11249.5	4427.88	0.00363	15677.4
531.44	15807.3	11417.7	3769.88	0.00237	15187.6
531.34	14908.1	11384.6	3166.49	0.00154	14551.1
531.24	14080.5	11151.8	2623.92	0.000988334	13775.8
531.14	13191.8	10731.7	2145.08	0.000631307	12876.8
531.04	11989	10145.7	1730.04	0.000400328	11875.8
530.94	10638.5	9423.02	1376.54	0.000252017	10799.6
530.84	9329.9	8597.84	1080.55	0.000157501	9678.39
530.74	8333.42	7706.92	836.794	9.77177e-05	8543.71
530.64	7077.23	6786.8	639.313	6.0187e-05	7426.11
530.54	6071.56	5871.39	481.869	3.68019e-05	6353.26
530.44	5115.12	4990.11	358.315	2.23397e-05	5348.42
530.34	4104.96	4166.5	262.858	1.34624e-05	4429.36
530.24	3358.77	3417.63	190.238	8.05388e-06	3607.87
530.14	2864.99	2754.04	135.83	4.78329e-06	2889.87
530.04	2201.53	2180.26	95.6783	2.82025e-06	2275.94
529.94	1802.07	1695.66	66.4893	1.65077e-06	1762.15
529.84	1686.16	1295.58	45.5838	9.59231e-07	1341.16
529.74	1372.92	972.474	30.8312	5.53349e-07	1003.31
529.64	1058.39	717.11	20.5726	3.16893e-07	737.683
529.54	891.107	519.501	13.5428	1.80163e-07	533.044
529.44	686.259	369.725	8.7953	1.01685e-07	378.52
529.34	550.054	258.502	5.63523	5.69753e-08	264.137
529.24	386.245	177.558	3.562	3.16924e-08	181.12
529.14	308.386	119.815	2.22124	1.75009e-08	122.036
529.04	400.509	79.428	1.36653	9.59414e-09	80.7945
528.94	180.772	51.7283	0.8294	5.22143e-09	52.5577
528.84	200.78	33.096	0.49662	2.82106e-09	33.5926
528.74	224.253	20.8024	0.29337	1.51312e-09	21.0958
528.64	212.591	12.8453	0.17097	8.05696e-10	13.0163
528.54	278.783	7.79238	0.0983	4.25901e-10	7.89068
528.44	262.648	4.64394	0.05576	2.23504e-10	4.6997
528.34	368.396	2.71892	0.0312	1.16439e-10	2.75011
528.24	127.925	1.56386	0.01722	6.02215e-11	1.58108
528.14	191.061	0.88367	0.00938	3.09203e-11	0.89305
528.04	241.051	0.49054	0.00504	1.57606e-11	0.49558

## Sheet: Figure 4d
XPS O 1s spectra of LIG@Cu3HHTP2
Binding energy (eV)	Experimental	O-Cu	C=O	C-O	H2O	Sum of fitted curve
540.09	-226.193	5.77516e-49	1.72404e-75	5.0422e-30	0.06996	0.06996
539.99	-211.774	6.92394e-48	1.09792e-73	3.64897e-29	0.09883	0.09883
539.89	-20.9122	8.08999e-47	6.66434e-72	2.57351e-28	0.13879	0.13879
539.79	-150.674	9.21186e-46	3.8557e-70	1.76882e-27	0.1938	0.1938
539.69	-80.586	1.02224e-44	2.12623e-68	1.18481e-26	0.26906	0.26906
539.59	-159.041	1.1055e-43	1.11758e-66	7.73425e-26	0.37138	0.37138
539.49	-167.086	1.16513e-42	5.59896e-65	4.9203e-25	0.50966	0.50966
539.39	-45.8612	1.19671e-41	2.6736e-63	3.05049e-24	0.69541	0.69541
539.29	-138.482	1.19788e-40	1.21688e-61	1.84312e-23	0.94338	0.94338
539.19	-30.4448	1.16853e-39	5.27909e-60	1.08528e-22	1.27242	1.27242
539.09	-125.584	1.11089e-38	2.18289e-58	6.22778e-22	1.70633	1.70633
538.99	-176.587	1.02922e-37	8.60329e-57	3.48281e-21	2.27503	2.27503
538.89	-24.3426	9.29286e-37	3.23191e-55	1.89816e-20	3.01581	3.01581
538.79	-30.5561	8.17702e-36	1.15721e-53	1.00818e-19	3.97477	3.97477
538.69	120.872	7.01206e-35	3.94939e-52	5.21854e-19	5.20849	5.20849
538.59	4.37729	5.86005e-34	1.28471e-50	2.63248e-18	6.78584	6.78584
538.49	93.792	4.77266e-33	3.98331e-49	1.29415e-17	8.78996	8.78996
538.39	82.7731	3.78813e-32	1.17718e-47	6.20027e-17	11.3204	11.3204
538.29	114.67	2.93018e-31	3.3159e-46	2.89494e-16	14.4954	14.4954
538.19	192.082	2.20886e-30	8.90271e-45	1.31727e-15	18.4539	18.4539
538.09	91.9658	1.62273e-29	2.27826e-43	5.84136e-15	23.3581	23.3581
537.99	161.984	1.1618e-28	5.55706e-42	2.5244e-14	29.3955	29.3955
537.89	292.773	8.10621e-28	1.29196e-40	1.06318e-13	36.7803	36.7803
537.79	357.149	5.51202e-27	2.86294e-39	4.36374e-13	45.7552	45.7552
537.69	373.579	3.65265e-26	6.04696e-38	1.74549e-12	56.5924	56.5924
537.59	378.741	2.3589e-25	1.21737e-36	6.80423e-12	69.5932	69.5932
537.49	458.406	1.48462e-24	2.33598e-35	2.58491e-11	85.0879	85.0879
537.39	440.44	9.10599e-24	4.27244e-34	9.57013e-11	103.433	103.433
537.29	458.823	5.44306e-23	7.44808e-33	3.45298e-10	125.01	125.01
537.19	388.174	3.17076e-22	1.23758e-31	1.21416e-09	150.218	150.218
537.09	453.934	1.80007e-21	1.96003e-30	4.16065e-09	179.469	179.469
536.99	471.73	9.95907e-21	2.95879e-29	1.38948e-08	213.181	213.181
536.89	639.821	5.36974e-20	4.25722e-28	4.52217e-08	251.768	251.768
536.79	715.242	2.82158e-19	5.83846e-27	1.43432e-07	295.627	295.627
536.69	672.168	1.4449e-18	7.63189e-26	4.43354e-07	345.127	345.127
536.59	810.712	7.21083e-18	9.50882e-25	1.33555e-06	400.595	400.595
536.49	776.157	3.50702e-17	1.12923e-23	3.92079e-06	462.3	462.3
536.39	911.954	1.66225e-16	1.2782e-22	1.12174e-05	530.437	530.438
536.29	909.628	7.67819e-16	1.37903e-21	3.12763e-05	605.113	605.113
536.19	952.818	3.45642e-15	1.41812e-20	8.49851e-05	686.325	686.325
536.09	1116.02	1.51634e-14	1.38999e-19	0.000225048	773.954	773.955
535.99	1111.88	6.48298e-14	1.29859e-18	0.000580781	867.746	867.747
535.89	1201.01	2.70119e-13	1.15636e-17	0.00146	967.301	967.302
535.79	1142.93	1.09684e-12	9.81462e-17	0.00358	1072.07	1072.07
535.69	1291.73	4.34042e-12	7.93991e-16	0.00855	1181.34	1181.35
535.59	1325.42	1.67389e-11	6.12236e-15	0.01991	1294.25	1294.27
535.49	1357.47	6.29111e-11	4.4997e-14	0.04516	1409.79	1409.84
535.39	1488.42	2.30426e-10	3.15216e-13	0.09985	1526.8	1526.9
535.29	1513.19	8.2251e-10	2.10472e-12	0.21513	1644	1644.22
535.19	1694.95	2.86125e-09	1.33949e-11	0.45173	1760	1760.46
535.09	1647.83	9.70004e-09	8.12547e-11	0.92439	1873.34	1874.26
534.99	1836.84	3.20477e-08	4.69804e-10	1.84349	1982.49	1984.33
534.89	1828.03	1.03187e-07	2.58908e-09	3.58285	2085.92	2089.5
534.79	2099.66	3.23786e-07	1.35999e-08	6.78613	2182.11	2188.89
534.69	1964.76	9.90136e-07	6.80907e-08	12.5262	2269.58	2282.11
534.59	2172.18	2.95078e-06	3.24937e-07	22.5332	2346.97	2369.5
534.49	2275.23	8.57005e-06	1.47799e-06	39.5029	2413.02	2452.52
534.39	2430.42	2.42569e-05	6.40776e-06	67.4903	2466.64	2534.13
534.29	2573.36	6.69099e-05	2.6479e-05	112.372	2506.94	2619.31
534.19	2614.45	0.000179867	0.000104293	182.339	2533.22	2715.55
534.09	3023.05	0.000471212	0.000391537	288.34	2545.03	2833.37
533.99	3196.94	0.0012	0.0014	444.36	2542.17	2986.54
533.89	3463.86	0.00299	0.00478	667.376	2524.7	3192.08
533.79	3730.97	0.00726	0.01553	976.811	2492.9	3469.73
533.69	4273.95	0.01715	0.04813	1393.33	2447.33	3840.73
533.59	4709.78	0.0395	0.14216	1936.89	2388.75	4325.82
533.49	5224.09	0.08866	0.40018	2623.96	2318.15	4942.61
533.39	6054.45	0.19391	1.07372	3464.31	2236.69	5702.26
533.29	6771.24	0.41334	2.74597	4457.38	2145.65	6606.19
533.19	7589.64	0.85865	6.69362	5589.17	2046.47	7643.2
533.09	8302.21	1.73831	15.552	6829.99	1940.64	8787.91
532.99	9148.65	3.4296	34.4407	8133.87	1829.67	10001.4
532.89	10025.7	6.59424	72.6975	9440.15	1715.12	11234.6
532.79	11239.5	12.3564	146.261	10677.4	1598.48	12434.5
532.69	12508.6	22.5643	280.476	11769.5	1481.2	13553.7
532.59	13514.3	40.1566	512.655	12643.1	1364.62	14560.5
532.49	14494	69.6461	893.133	13235.9	1249.97	15448.6
532.39	15886.2	117.718	1483.09	13503.9	1138.36	16243
532.29	17031.9	193.906	2347.36	13426.7	1030.74	16998.7
532.19	18371.9	311.275	3541.22	13010.2	927.929	17790.6
532.09	19384.4	486.971	5091.99	12285.8	830.559	18695.3
531.99	20538.6	742.449	6978.82	11306.4	739.125	19766.8
531.89	21896.8	1103.15	9116.71	10140.4	653.968	21014.2
531.79	22963.5	1597.38	11351.5	8863.15	575.291	22387.4
531.69	24197	2254.16	13472	7549.63	503.164	23779
531.59	24856.5	3100.04	15239.5	6267.12	437.546	25044.2
531.49	25861.2	4154.83	16431.2	5070.09	378.295	26034.5
531.39	26523.7	5426.81	16886.1	3997.31	325.183	26635.4
531.29	26732.6	6907.82	16540.6	3071.31	277.919	26797.7
531.19	26796.2	8569.23	15443.1	2299.77	236.156	26548.2
531.09	26499.2	10359.7	13742.8	1678.23	199.513	25980.3
530.99	25968.8	12205.5	11656.8	1193.5	167.586	25223.5
530.89	25465.4	14014.3	9424.21	827.174	139.957	24405.7
530.79	24525.9	15681.6	7262.24	558.698	116.209	23618.8
530.69	23457.9	17100.8	5334.05	367.758	95.936	22898.5
530.59	22277.2	18173.7	3734.26	235.912	78.7432	22222.6
530.49	21538.9	18822.5	2491.8	147.484	64.2594	21526
530.39	20644.8	18998.3	1584.83	89.8552	52.1377	20725.2
530.29	19820.3	18687.8	960.753	53.3515	42.059	19744
530.19	18677.1	17914.5	555.14	30.8713	33.7332	18534.3
530.09	17558.1	16736.2	305.741	17.4087	26.8998	17086.3
529.99	16269.3	15237.5	160.497	9.56719	21.327	15428.9
529.89	14476.4	13520	80.3046	5.12397	16.8114	13622.2
529.79	13280.5	11690.7	38.2979	2.67444	13.1756	11744.9
529.69	11099.5	9851.74	17.4088	1.36039	10.2666	9880.77
529.59	9559.39	8090.74	7.54268	0.67437	7.95385	8106.91
529.49	7835.78	6475.42	3.11489	0.32579	6.12658	6484.99
529.39	5882.02	5050.72	1.22609	0.15339	4.69193	5056.79
529.29	4499.99	3839.22	0.46	0.07038	3.57253	3843.32
529.19	3201.86	2844.05	0.1645	0.03147	2.70453	2846.95
529.09	2302.22	2053.22	0.05607	0.01371	2.03564	2055.32
528.99	1630.85	1444.57	0.01822	0.00582	1.52335	1446.12
528.89	1272.91	990.483	0.00564	0.00241	1.13342	991.624
528.79	917.212	661.85	0.00166	0.000972202	0.83845	662.691
528.69	819.866	431	0.00046835	0.00038215	0.61667	431.617
528.59	552.825	273.526	0.000125584	0.000146392	0.45094	273.978
528.49	319.776	169.171	3.20968e-05	5.46518e-05	0.32785	169.499
528.39	305.347	101.967	7.81895e-06	1.98837e-05	0.23699	102.204
528.29	320.298	59.8954	1.8155e-06	7.05006e-06	0.17032	60.0658
528.19	243.21	34.2874	4.01795e-07	2.4361e-06	0.1217	34.4091
528.09	204.804	19.1285	8.47567e-08	8.20352e-07	0.08646	19.2149

## Sheet: Figure 4e
Cu 2p3/2 spectra of LIG@Cu3HHTP2 hybrids.
Binding energy (eV)	Experimental	Cu+	Cu2+	Sum of fitted data
947	1556.04	1.26081e-63	3.47377e-83	0.000202962
946.9	1661.52	1.12739e-62	8.67238e-82	0.000115248
946.8	1999.18	9.92348e-62	2.10923e-80	6.48208e-05
946.7	1842.11	8.5985e-61	4.99757e-79	3.61125e-05
946.6	1938.02	7.33414e-60	1.15357e-77	1.99279e-05
946.5	2174.9	6.15806e-59	2.59403e-76	1.08926e-05
946.4	2211.95	5.08987e-58	5.6827e-75	5.89738e-06
946.3	2362.68	4.14131e-57	1.21279e-73	3.16265e-06
946.2	2757.18	3.31693e-56	2.52152e-72	1.67998e-06
946.1	2666.55	2.61519e-55	5.10726e-71	8.83934e-07
946	2651.8	2.02973e-54	1.00777e-69	4.60678e-07
945.9	2796.02	1.55075e-53	1.93725e-68	2.37814e-07
945.8	3002.51	1.16631e-52	3.62792e-67	1.21602e-07
945.7	3507.68	8.63478e-52	6.61878e-66	6.15891e-08
945.6	3335.82	6.29301e-51	1.17638e-64	3.0898e-08
945.5	3810.44	4.51475e-50	2.03688e-63	1.53539e-08
945.4	4247.52	3.18843e-49	3.43582e-62	7.55733e-09
945.3	4435.98	2.21661e-48	5.64606e-61	3.68452e-09
945.2	4565.92	1.51694e-47	9.03876e-60	1.77933e-09
945.1	4763.33	1.02192e-46	1.40968e-58	8.51122e-10
945	5407.61	6.77691e-46	2.14181e-57	4.03265e-10
944.9	5499.96	4.424e-45	3.17023e-56	1.89257e-10
944.8	5699.49	2.84294e-44	4.57138e-55	8.7978e-11
944.7	6091.19	1.7984e-43	6.42176e-54	4.05097e-11
944.6	6631.77	1.11989e-42	8.78838e-53	1.84759e-11
944.5	6745.11	6.86485e-42	1.17169e-51	8.34671e-12
944.4	6559.14	4.14243e-41	1.52182e-50	3.73496e-12
944.3	6487.43	2.46063e-40	1.92559e-49	1.65546e-12
944.2	6697	1.43882e-39	2.37363e-48	7.268e-13
944.1	6841.44	8.282e-39	2.85043e-47	3.16062e-13
944	6719.66	4.6928e-38	3.3347e-46	1.36142e-13
943.9	6734.75	2.61756e-37	3.80059e-45	5.80863e-14
943.8	6714.61	1.43724e-36	4.21983e-44	2.45481e-14
943.7	6657.64	7.76836e-36	4.56443e-43	1.0276e-14
943.6	6929.05	4.13331e-35	4.8098e-42	4.2608e-15
943.5	6746.04	2.16488e-34	4.9376e-41	1.74993e-15
943.4	6462.49	1.11619e-33	4.93802e-40	7.11891e-16
943.3	6496.92	5.66516e-33	4.81104e-39	2.86859e-16
943.2	6489.93	2.83043e-32	4.5664e-38	1.14494e-16
943.1	6479.5	1.39207e-31	4.22238e-37	4.5265e-17
943	6666.15	6.73967e-31	3.80355e-36	1.77257e-17
942.9	6404.58	3.21206e-30	3.33787e-35	6.87552e-18
942.8	6599.77	1.50694e-29	2.85363e-34	2.64162e-18
942.7	6555.84	6.9595e-29	2.37671e-33	1.0053e-18
942.6	6348.19	3.16393e-28	1.92842e-32	3.78953e-19
942.5	6377.6	1.41594e-27	1.52432e-31	1.41494e-19
942.4	6313.09	6.23778e-27	1.17381e-30	5.23299e-20
942.3	6114.56	2.7051e-26	8.80585e-30	1.91701e-20
942.2	6120	1.15479e-25	6.43564e-29	6.95615e-21
942.1	6171.51	4.85282e-25	4.58206e-28	2.50061e-21
942	6249.79	2.00748e-24	3.17818e-27	8.92078e-22
941.9	5990.75	8.17481e-24	2.14755e-26	3.22064e-22
941.8	5914.28	3.27696e-23	1.4137e-25	1.42542e-22
941.7	6147.28	1.2931e-22	9.06613e-25	1.68147e-22
941.6	6131.96	5.023e-22	5.66413e-24	5.20963e-22
941.5	5945.81	1.92071e-21	3.44742e-23	1.95959e-21
941.4	5935.14	7.22982e-21	2.0441e-22	7.43571e-21
941.3	5838.14	2.67893e-20	1.18076e-21	2.79706e-20
941.2	5860.21	9.77155e-20	6.64456e-21	1.0436e-19
941.1	6194.45	3.5086e-19	3.64268e-20	3.87287e-19
941	6111.37	1.24014e-18	1.94547e-19	1.43469e-18
940.9	6049.96	4.31498e-18	1.01222e-18	5.3272e-18
940.8	6087.13	1.47793e-17	5.13069e-18	1.991e-17
940.7	6001.67	4.98305e-17	2.53352e-17	7.51657e-17
940.6	6044.68	1.65389e-16	1.21877e-16	2.87266e-16
940.5	5904.27	5.40362e-16	5.71174e-16	1.11154e-15
940.4	5830.43	1.73793e-15	2.60773e-15	4.34566e-15
940.3	6071.86	5.50232e-15	1.15986e-14	1.71009e-14
940.2	5828.56	1.71486e-14	5.02571e-14	6.74057e-14
940.1	5584.44	5.26114e-14	2.12147e-13	2.64759e-13
940	5697.7	1.58891e-13	8.72422e-13	1.03131e-12
939.9	5747.42	4.72374e-13	3.49513e-12	3.96751e-12
939.8	5597.32	1.38242e-12	1.36411e-11	1.50235e-11
939.7	5642.8	3.98258e-12	5.18662e-11	5.58488e-11
939.6	5464.34	1.12942e-11	1.92118e-10	2.03412e-10
939.5	5502.06	3.15293e-11	6.93265e-10	7.24794e-10
939.4	5167.66	8.66447e-11	2.43713e-09	2.52378e-09
939.3	5484.92	2.34389e-10	8.34657e-09	8.58096e-09
939.2	5442.86	6.24167e-10	2.78475e-08	2.84716e-08
939.1	5258.88	1.63619e-09	9.05131e-08	9.21493e-08
939	5129.87	4.22214e-09	2.86606e-07	2.90829e-07
938.9	4803.73	1.07251e-08	8.84116e-07	8.94841e-07
938.8	4986.46	2.68186e-08	2.65693e-06	2.68375e-06
938.7	4999.37	6.60145e-08	7.77859e-06	7.84461e-06
938.6	5009.55	1.5996e-07	2.21855e-05	2.23455e-05
938.5	5072.8	3.8155e-07	6.16435e-05	6.2025e-05
938.4	5022.73	8.959e-07	0.00016686	0.000167756
938.3	4697.03	2.07079e-06	0.000440015	0.000442086
938.2	4918.01	4.71172e-06	0.00113	0.00114
938.1	4658.66	1.05534e-05	0.00283	0.00284
938	4571.68	2.32687e-05	0.0069	0.00692
937.9	4832.47	5.05034e-05	0.01638	0.01643
937.8	4557.94	0.000107904	0.03791	0.03802
937.7	4793.98	0.000226946	0.08546	0.08569
937.6	4774.4	0.000469866	0.18768	0.18815
937.5	4839.99	0.000957624	0.40154	0.4025
937.4	4816.85	0.00192	0.83692	0.83884
937.3	4942.59	0.00379	1.69935	1.70315
937.2	5261.8	0.00738	3.36149	3.36887
937.1	5417.68	0.01412	6.47783	6.49195
937	5292.93	0.0266	12.1612	12.1878
936.9	5779.96	0.04932	22.2418	22.2911
936.8	5811.47	0.09004	39.629	39.719
936.7	6190.64	0.16181	68.7867	68.9485
936.6	5954.09	0.28625	116.317	116.604
936.5	6555.12	0.49848	191.617	192.115
936.4	6713.41	0.8545	307.518	308.372
936.3	7168.38	1.44195	480.791	482.233
936.2	7376.83	2.39528	732.303	734.698
936.1	7639.64	3.91679	1086.61	1090.53
936	8378.33	6.30482	1570.74	1577.05
935.9	8584.1	9.99038	2212	2221.99
935.8	9480.84	15.5833	3034.69	3050.27
935.7	10066.8	23.928	4055.94	4079.87
935.6	10634.7	36.1676	5281.01	5317.18
935.5	11470.2	53.8148	6698.71	6752.53
935.4	12004.5	78.8227	8277.79	8356.61
935.3	13083.5	113.65	9965.2	10078.8
935.2	13981.8	161.308	11687.1	11848.4
935.1	14691	225.377	13352.9	13578.2
935	15977.8	309.979	14862.5	15172.5
934.9	16817.5	419.684	16116	16535.7
934.8	17708	559.347	17024.4	17583.8
934.7	18379.6	733.851	17520	18253.9
934.6	18425.9	947.768	17564.9	18512.7
934.5	18483.3	1204.94	17155.6	18360.6
934.4	18226.1	1507.98	16323.6	17831.6
934.3	17536.5	1857.78	15131.2	16988.9
934.2	16008.5	2253	13664	15917
934.1	15253.9	2689.65	12020.8	14710.4
934	13707.4	3160.81	10302.3	13463.1
933.9	12322.5	3656.54	8601.75	12258.3
933.8	11342.2	4163.98	6996.6	11160.6
933.7	10170.8	4667.84	5544.16	10212
933.6	9617.64	5151	4279.89	9430.89
933.5	8715.16	5595.45	3218.68	8814.13
933.4	8209.66	5983.37	2358.16	8341.53
933.3	7900.23	6298.33	1683.12	7981.46
933.2	7779.58	6526.39	1170.33	7696.72
933.1	7598.5	6657.16	792.77	7449.92
933	6967.6	6684.55	523.161	7207.71
932.9	7210.96	6607.3	336.336	6943.64
932.8	6642.8	6429	210.649	6639.65
932.7	6413.22	6157.89	128.527	6286.41
932.6	5972	5806.14	76.3969	5882.54
932.5	5532.16	5389.04	44.2392	5433.28
932.4	5136.8	4923.83	24.9567	4948.79
932.3	4564.71	4428.57	13.7156	4442.29
932.2	4123.19	3920.95	7.34333	3928.3
932.1	3682.84	3417.34	3.83017	3421.17
932	3146.57	2931.92	1.94622	2933.87
931.9	2615.37	2476.19	0.96342	2477.16
931.8	2265.85	2058.66	0.46461	2059.13
931.7	1942.99	1684.82	0.21828	1685.04
931.6	1619.42	1357.34	0.0999	1357.44
931.5	1167.51	1076.45	0.04454	1076.5
931.4	1065.68	840.364	0.01935	840.383
931.3	929.821	645.815	0.00819	645.823
931.2	708.036	488.559	0.00338	488.562
931.1	416.825	363.826	0.00136	363.827
931	432.887	266.71	0.000530404	266.71
930.9	552.723	192.465	0.000202169	192.465
930.8	493.332	136.72	7.5071e-05	136.72
930.7	439.914	95.6053	2.71568e-05	95.6054
930.6	318.37	65.8111	9.57044e-06	65.8111
930.5	573.6	44.5948	3.28575e-06	44.5948
930.4	308.403	29.7466	1.09897e-06	29.7466
930.3	367.879	19.5326	3.58085e-07	19.5326
930.2	284.729	12.6255	1.13667e-07	12.6255
930.1	376.652	8.03353	3.51505e-08	8.03353
930	384.849	5.0319	1.05895e-08	5.0319
929.9	221.819	3.1026	3.10793e-09	3.1026
929.8	257.562	1.88316	8.88616e-10	1.88316
929.7	147.679	1.12517	2.47517e-10	1.12517
929.6	264.369	0.66178	6.71654e-11	0.66178
929.5	169.933	0.38316	1.77555e-11	0.38316
929.4	198.37	0.21838	4.57268e-12	0.21838
929.3	213.681	0.12252	1.14725e-12	0.12252
929.2	7.3651	0.06767	2.80408e-13	0.06767
929.1	287.523	0.03679	6.67688e-14	0.03679
929	37.7536	0.01969	1.54883e-14	0.01969
928.9	28.558	0.01037	3.50013e-15	0.01037
928.8	149.636	0.00538	7.70572e-16	0.00538
928.7	156.587	0.00275	1.65269e-16	0.00275
928.6	-79.5882	0.00138	3.45315e-17	0.00138
928.5	68.31	0.000682786	7.02894e-18	0.000682786
928.4	40.7816	0.000332506	1.39384e-18	0.000332506
928.3	43.6266	0.000159398	2.69267e-19	0.000159398
928.2	-129.255	7.52199e-05	5.06762e-20	7.52199e-05
928.1	-38.4631	3.49423e-05	9.29121e-21	3.49423e-05
928	125.502	1.59786e-05	1.65955e-21	1.59786e-05

## Sheet: Figure5a
Response and recovery curve with different ppb-level NO2 concentrations at room temperature.
Time (sec)	Current change (A)
0	0
0.00375	0.04005
0.0075	-0.08568
0.01126	-0.0298
0.01501	3.48687
0.01876	6.85826
0.02251	10.8043
0.02626	14.7056
0.03002	18.172
0.03377	21.2407
0.03752	23.8847
0.04127	26.4589
0.04502	28.9371
0.04877	31.2636
0.05253	33.5034
0.05628	35.6687
0.06003	37.6478
0.06378	39.57
0.06753	41.3973
0.07129	43.1072
0.07504	44.7733
0.07879	46.4581
0.08254	47.9529
0.08629	49.4709
0.09004	50.8539
0.0938	52.1457
0.09755	53.3983
0.1013	54.6388
0.10505	55.87
0.1088	57.0519
0.11256	58.2375
0.11631	59.2358
0.12006	60.2361
0.12381	61.2
0.12757	62.244
0.13132	63.1576
0.13507	63.9902
0.13882	64.848
0.14257	65.5698
0.14632	66.3428
0.15008	67.1446
0.15383	67.9418
0.15758	68.6478
0.16133	69.2848
0.16508	69.9153
0.16884	70.571
0.17259	71.1158
0.17634	71.7267
0.18009	72.3722
0.18384	72.903
0.1876	73.4376
0.19135	73.9973
0.1951	74.5775
0.19885	75.0069
0.2026	75.4809
0.20636	75.9307
0.21011	76.4458
0.21386	76.7782
0.21761	77.2579
0.22136	77.717
0.22511	78.11
0.22887	78.4639
0.23262	78.7675
0.23637	79.1708
0.24012	79.5387
0.24387	79.9531
0.24763	80.24
0.25138	80.6991
0.25513	80.9571
0.25888	81.3352
0.26263	81.7031
0.26639	82.0067
0.27014	82.3047
0.27389	82.653
0.27764	82.8998
0.28139	83.2081
0.28515	83.3795
0.2889	83.7324
0.29265	83.9438
0.2964	84.2521
0.30015	84.4942
0.30391	84.7867
0.30766	85.0596
0.31141	85.2924
0.31516	85.474
0.31891	85.6957
0.32267	85.8773
0.32642	86.1799
0.33017	86.4426
0.33392	86.559
0.33767	86.8309
0.34143	86.9622
0.34518	87.2398
0.34893	87.305
0.35268	87.5881
0.35643	87.7539
0.36019	87.9811
0.36394	88.213
0.36769	88.3611
0.37144	88.4468
0.37519	88.6284
0.37895	88.85
0.3827	88.9916
0.38645	89.1173
0.3902	89.3092
0.39395	89.4405
0.39771	89.6165
0.40146	89.7432
0.40521	89.935
0.40896	90.0403
0.41271	90.152
0.41647	90.343
0.42022	90.4137
0.42397	90.5804
0.42772	90.7164
0.43147	90.8831
0.43523	90.9893
0.43898	91.0442
0.44273	91.2519
0.44648	91.3925
0.45023	91.4596
0.45399	91.631
0.45774	91.6766
0.46149	91.8582
0.46524	91.9886
0.46899	91.9839
0.47275	92.1451
0.4765	92.2261
0.48025	92.282
0.484	92.4431
0.48776	92.5334
0.49151	92.6647
0.49526	92.8361
0.49901	92.9069
0.50276	93.0131
0.50652	93.1947
0.51027	91.5956
0.51402	89.2179
0.51777	86.1855
0.52152	83.1569
0.52528	80.0332
0.52903	76.9244
0.53278	73.9973
0.53653	71.2927
0.54028	68.754
0.54404	66.1863
0.54779	63.9353
0.55154	61.7243
0.55529	59.5739
0.55904	57.7429
0.5628	55.8654
0.56655	53.9934
0.5703	52.2062
0.57405	50.6882
0.5778	49.1133
0.58155	47.6846
0.58531	46.3473
0.58906	45.0509
0.59281	43.6269
0.59656	42.4972
0.60031	41.387
0.60407	40.3514
0.60782	39.2674
0.61157	38.2178
0.61532	37.4196
0.61907	36.5321
0.62283	35.5635
0.62658	34.7663
0.63033	33.9933
0.63408	33.2715
0.63783	32.4594
0.64159	31.7022
0.64534	31.0559
0.64909	30.3248
0.65284	29.7036
0.65659	29.1746
0.66035	28.559
0.6641	28.0337
0.66785	27.4684
0.6716	26.918
0.67536	26.4235
0.67911	25.9094
0.68286	25.44
0.68661	25.0358
0.69036	24.5813
0.69412	24.1371
0.69787	23.6835
0.70162	23.3911
0.70537	22.9469
0.70912	22.5687
0.71288	22.2204
0.71663	21.887
0.72038	21.508
0.72413	21.1392
0.72788	20.802
0.73164	20.544
0.73539	20.1706
0.73914	19.8633
0.74289	19.6816
0.74664	19.3436
0.7504	19.1368
0.75415	18.8136
0.7579	18.5212
0.76165	18.3079
0.7654	18.0863
0.76916	17.7687
0.77291	17.4604
0.77666	17.2388
0.78041	17.0618
0.78417	16.8607
0.78792	16.6539
0.79167	16.4369
0.79542	16.2749
0.79917	16.1789
0.80293	15.8465
0.80668	15.7403
0.81043	15.6295
0.81418	15.4329
0.81793	15.2513
0.82169	15.0632
0.82544	14.8918
0.82919	14.5892
0.83294	14.3824
0.83669	14.2762
0.84045	14.13
0.8442	13.954
0.84795	13.8422
0.8517	13.6858
0.85545	13.575
0.85921	13.4241
0.86296	13.3533
0.86671	13.2117
0.87046	13.0907
0.87421	12.95
0.87797	12.7777
0.88172	12.6669
0.88547	12.4555
0.88922	12.3242
0.89297	12.1528
0.89673	12.0401
0.90048	11.8837
0.90423	11.8539
0.90798	11.7328
0.91173	11.6015
0.91549	11.4907
0.91924	11.364
0.92299	11.3239
0.92674	11.1926
0.93049	11.0669
0.93425	11.0166
0.938	10.9356
0.94175	10.8499
0.9455	10.8248
0.94925	10.6376
0.95301	10.5975
0.95676	10.4262
0.96051	10.3805
0.96426	10.2846
0.96801	10.1794
0.97177	10.144
0.97552	10.0881
0.97927	9.98192
0.98302	9.93162
0.98677	9.77516
0.99053	9.73977
0.99428	9.64385
0.99803	9.6336
1.00178	9.42685
1.00553	9.38214
1.00929	9.29087
1.01304	9.23593
1.01679	9.20519
1.02054	9.14
1.02429	9.06922
1.02805	9.03849
1.0318	11.2234
1.03555	12.5356
1.0393	14.2008
1.04306	15.6192
1.04681	17.1326
1.05056	18.6218
1.05431	20.0197
1.05806	21.3813
1.06182	22.6442
1.06557	23.88
1.06932	25.0358
1.07307	26.2568
1.07682	27.3269
1.08058	28.4277
1.08433	29.4968
1.08808	30.4254
1.09183	31.4601
1.09558	32.4389
1.09934	33.3423
1.10309	34.16
1.10684	35.0438
1.11059	35.7702
1.11434	36.6578
1.1181	37.4094
1.12185	38.1367
1.1256	38.9041
1.12935	39.5495
1.1331	40.2257
1.13686	40.8571
1.14061	41.5035
1.14436	42.0427
1.14811	42.6639
1.15187	43.2786
1.15562	43.733
1.15937	44.2788
1.16312	44.8385
1.16687	45.348
1.17063	45.767
1.17438	46.2718
1.17813	46.852
1.18188	47.2767
1.18563	47.72
1.18939	48.1242
1.19314	48.5377
1.19689	48.941
1.20064	49.3201
1.20439	49.6935
1.20815	50.0307
1.2119	50.405
1.21565	50.7385
1.2194	51.056
1.22315	51.2982
1.22691	51.6567
1.23066	51.884
1.23441	52.2919
1.23816	52.534
1.24191	52.9029
1.24567	53.1301
1.24942	53.3825
1.25317	53.66
1.25692	53.8826
1.26067	54.0744
1.26443	54.352
1.26818	54.6137
1.27193	54.8614
1.27568	55.0328
1.27943	55.3559
1.28319	55.4509
1.28694	55.7341
1.29069	55.9054
1.29444	56.1476
1.29819	56.3599
1.30195	56.5769
1.3057	56.7334
1.30945	56.9206
1.3132	57.1879
1.31696	57.2987
1.32071	57.5362
1.32446	57.5716
1.32821	57.8333
1.33196	58.0056
1.33572	58.1061
1.33947	58.3278
1.34322	58.4945
1.34697	58.6156
1.35072	58.7674
1.35448	58.8475
1.35823	58.9834
1.36198	59.0747
1.36573	59.2666
1.36948	59.3728
1.37324	59.4882
1.37699	59.7164
1.38074	59.7266
1.38449	59.8729
1.38824	59.9586
1.392	60.2007
1.39575	60.2966
1.3995	60.4326
1.40325	60.5537
1.407	60.6198
1.41076	60.7455
1.41451	60.7912
1.41826	60.9225
1.42201	61.0733
1.42576	61.2345
1.42952	61.2503
1.43327	61.3509
1.43702	61.5325
1.44077	61.5986
1.44453	61.6843
1.44828	61.7802
1.45203	61.8957
1.45578	62.027
1.45953	62.1332
1.46329	62.3092
1.46704	62.3502
1.47079	62.4303
1.47454	62.4862
1.47829	62.5513
1.48205	62.6976
1.4858	62.7134
1.48955	62.7739
1.4933	62.9257
1.49705	61.512
1.50081	59.4333
1.50456	57.5408
1.50831	55.6987
1.51206	53.9832
1.51581	52.2621
1.51957	50.6826
1.52332	49.2241
1.52707	47.7657
1.53082	46.3622
1.53458	45.0658
1.53833	43.733
1.54208	42.6033
1.54583	41.3824
1.54958	40.3617
1.55334	39.3074
1.55709	38.2578
1.56084	37.3134
1.56459	36.3952
1.56834	35.5728
1.5721	34.8063
1.57585	33.8824
1.5796	33.1253
1.58335	32.464
1.5871	31.7628
1.59086	31.0559
1.59461	30.3751
1.59836	29.8051
1.60211	29.2352
1.60586	28.7052
1.60962	28.1148
1.61337	27.6193
1.61712	27.0493
1.62087	26.5501
1.62463	26.1608
1.62838	25.6719
1.63213	25.2528
1.63588	24.8952
1.63964	24.4854
1.64339	24.0914
1.64714	23.7487
1.65089	23.3501
1.65464	23.0223
1.6584	22.6339
1.66215	22.3005
1.6659	21.9885
1.66965	21.7613
1.6734	21.3664
1.67716	21.1047
1.68091	20.897
1.68466	20.6204
1.68841	20.3121
1.69216	20.0346
1.69592	19.7524
1.69967	19.5
1.70342	19.2784
1.70717	19.0307
1.71092	18.7736
1.71468	18.6376
1.71843	18.4504
1.72218	18.2129
1.72593	18.0053
1.72968	17.8237
1.73344	17.6327
1.73719	17.4558
1.74094	17.3599
1.74469	17.1987
1.74845	16.9361
1.7522	16.815
1.75595	16.6288
1.7597	16.4621
1.76345	16.3205
1.76721	16.1948
1.77096	16.0076
1.77471	15.8716
1.77846	15.6593
1.78222	15.5987
1.78597	15.4581
1.78972	15.3622
1.79347	15.1089
1.79722	15.0381
1.80098	14.8518
1.80473	14.8062
1.80848	14.6544
1.81223	14.4783
1.81598	14.4029
1.81974	14.2409
1.82349	14.1803
1.82724	14.1552
1.83099	13.9335
1.83474	13.8879
1.8385	13.777
1.84225	13.656
1.846	13.5647
1.84975	13.3887
1.8535	13.3384
1.85726	13.2779
1.86101	13.2015
1.86476	13.1056
1.86851	13.0199
1.87226	12.8988
1.87602	12.8588
1.87977	12.7582
1.88352	12.6623
1.88727	12.6371
1.89102	12.5812
1.89478	12.5105
1.89853	12.4397
1.90228	12.3344
1.90603	12.3093
1.90979	12.2227
1.91354	12.1221
1.91729	12.1221
1.92104	12.0504
1.92479	11.9852
1.92855	11.9042
1.9323	11.8837
1.93605	11.7281
1.9398	11.7281
1.94356	11.7729
1.94731	11.4655
1.95106	11.4758
1.95481	11.3389
1.95856	11.3444
1.96231	11.2383
1.96607	11.2839
1.96982	11.2131
1.97357	11.2085
1.97732	11.1423
1.98108	11.0315
1.98483	10.8955
1.98858	10.9309
1.99233	10.89
1.99608	10.8397
1.99984	10.7493
2.00359	10.6282
2.00734	10.6376
2.01109	12.1174
2.01484	11.8688
2.0186	12.1621
2.02235	12.7023
2.0261	13.2471
2.02985	13.777
2.03361	14.3573
2.03736	14.9421
2.04111	15.5689
2.04486	16.1286
2.04861	16.6986
2.05237	17.2537
2.05612	17.7082
2.05987	18.334
2.06362	18.8034
2.06737	19.3128
2.07113	19.8586
2.07488	20.2768
2.07863	20.8421
2.08238	21.2556
2.08613	21.7762
2.08989	22.1441
2.09364	22.6293
2.09739	22.9972
2.10114	23.5122
2.1049	23.8698
2.10865	24.2684
2.1124	24.6568
2.11615	24.9753
2.1199	25.3692
2.12366	25.7073
2.12741	25.9951
2.13116	26.3024
2.13491	26.62
2.13867	26.9078
2.14242	27.2356
2.14617	27.4228
2.14992	27.7609
2.15367	28.084
2.15743	28.3671
2.16118	28.5842
2.16493	28.8058
2.16868	29.0582
2.17244	29.3609
2.17619	29.5723
2.17994	29.739
2.18369	29.9513
2.18744	30.1581
2.1912	30.3295
2.19495	30.5763
2.1987	30.7383
2.20245	30.9404
2.2062	31.0913
2.20996	31.1732
2.21371	31.3744
2.21746	31.6016
2.22121	31.7683
2.22496	31.9546
2.22872	32.0505
2.23247	32.2377
2.23622	32.3989
2.23997	32.5553
2.24373	32.6661
2.24748	32.722
2.25123	32.9139
2.25498	33.0144
2.25873	33.2007
2.26249	33.332
2.26624	33.3926
2.26999	33.6049
2.27374	33.6552
2.27749	33.7809
2.28125	33.8517
2.285	33.9327
2.28875	34.0994
2.2925	34.1088
2.29625	34.2503
2.30001	34.3323
2.30376	34.4329
2.30751	34.594
2.31126	34.7002
2.31502	34.7914
2.31877	34.8212
2.32252	34.932
2.32627	34.9982
2.33002	35.1146
2.33377	35.1798
2.33753	35.2254
2.34128	35.2608
2.34503	35.3511
2.34878	35.4368
2.35254	35.543
2.35629	35.5989
2.36004	35.6333
2.36379	35.7293
2.36754	35.8
2.3713	35.9211
2.37505	35.9714
2.3788	36.0226
2.38255	36.0375
2.3863	36.1185
2.39006	36.153
2.39381	36.1735
2.39756	36.2741
2.40131	36.3346
2.40506	36.3802
2.40882	36.5116
2.41257	36.5321
2.41632	36.5069
2.42007	36.5926
2.42382	36.6224
2.42758	36.6475
2.43133	36.7332
2.43508	36.7891
2.43883	36.7993
2.44258	36.7993
2.44634	36.8599
2.45009	36.9754
2.45384	36.9707
2.45759	36.981
2.46134	37.0061
2.4651	36.9912
2.46885	37.0871
2.4726	37.2082
2.47635	37.1728
2.4801	37.2427
2.48386	36.7742
2.48761	36.0068
2.49136	35.2608
2.49511	34.4385
2.49886	33.5947
2.50262	32.8934
2.50637	32.1213
2.51012	31.339
2.51387	30.607
2.51763	29.8554
2.52138	29.2854
2.52513	28.6894
2.52888	28.0542
2.53263	27.4628
2.53639	26.8472
2.54014	26.2726
2.54389	25.8237
2.54764	25.359
2.55139	24.8896
2.55515	24.4044
2.5589	23.9806
2.56265	23.542
2.5664	23.0828
2.57016	22.7504
2.57391	22.3359
2.57766	22.0034
2.58141	21.548
2.58516	21.2155
2.58892	20.9128
2.59267	20.5794
2.59642	20.2618
2.60017	19.9033
2.60392	19.636
2.60768	19.3436
2.61143	19.1266
2.61518	18.849
2.61893	18.6274
2.62268	18.2781
2.62644	18.0406
2.63019	17.819
2.63394	17.5461
2.63769	17.3803
2.64144	17.0525
2.6452	16.9612
2.64895	16.8048
2.6527	16.6083
2.65645	16.381
2.6602	16.1091
2.66395	15.9927
2.66771	15.7654
2.67146	15.6499
2.67521	15.5289
2.67896	15.4227
2.68271	15.215
2.68647	15.0436
2.69022	14.9319
2.69397	14.8108
2.69772	14.66
2.70147	14.4727
2.70523	14.3675
2.70898	14.2865
2.71273	14.1198
2.71648	14.0593
2.72023	13.9084
2.72398	13.7417
2.72774	13.6662
2.73149	13.5954
2.73524	13.5954
2.73899	13.4185
2.74275	13.2928
2.7465	13.1968
2.75025	13.0711
2.754	13.0003
2.75775	12.9044
2.76151	12.8634
2.76526	12.7526
2.76901	12.6567
2.77276	12.5915
2.77651	12.4248
2.78027	12.395
2.78402	12.3186
2.78777	12.3093
2.79152	12.218
2.79527	12.178
2.79902	12.0718
2.80278	12.0867
2.80653	11.9899
2.81028	11.879
2.81403	11.7579
2.81778	11.6676
2.82154	11.5763
2.82529	11.5661
2.82904	11.4804
2.83279	11.4404
2.83654	11.4245
2.8403	11.3491
2.84405	11.2942
2.8478	11.188
2.85155	11.1228
2.8553	11.1228
2.85906	11.0771
2.86281	11.052
2.86656	11.011
2.87031	10.89
2.87406	10.9058
2.87782	10.7642
2.88157	10.7335
2.88532	10.6534
2.88907	10.6432
2.89282	10.6376
2.89658	10.5267
2.90033	10.4969
2.90408	10.5072
2.90783	10.4662
2.91158	10.3805
2.91534	10.3805
2.91909	10.3656
2.92284	10.3097
2.92659	10.2697
2.93034	10.184
2.93409	10.048
2.93785	10.0881
2.9416	10.0573
2.94535	9.93628
2.9491	9.90182
2.95285	9.86084
2.95661	9.90182
2.96036	9.89623
2.96411	9.78541
2.96786	9.76492
2.97161	9.73977
2.97537	9.67458
2.97912	9.51253
2.98287	9.57306
2.98662	9.47714
2.99038	9.53767
2.99413	9.47714
2.99788	9.39704
3.00163	9.26573
3.00538	9.32161
3.00913	9.29087
3.01289	9.22568
3.01664	9.44268
3.02039	10.6124
3.02414	10.6376
3.02789	11.0418
3.03165	11.6369
3.0354	12.1174
3.03915	12.6669
3.0429	13.2425
3.04665	13.8022
3.0504	14.4579
3.05416	15.0632
3.05791	15.5689
3.06166	16.1994
3.06541	16.8253
3.06916	17.3347
3.07292	17.8395
3.07667	18.4504
3.08042	18.8844
3.08417	19.4646
3.08792	19.8279
3.09168	20.4081
3.09543	20.8216
3.09918	21.2761
3.10293	21.7762
3.10668	22.2856
3.11044	22.6591
3.11419	23.0875
3.11794	23.4712
3.12169	23.8148
3.12544	24.2125
3.1292	24.5962
3.13295	24.8896
3.1367	25.2128
3.14045	25.4754
3.1442	25.8284
3.14796	26.1357
3.15171	26.4738
3.15546	26.782
3.15921	27.0242
3.16296	27.2561
3.16671	27.488
3.17047	27.7804
3.17422	28.0542
3.17797	28.3364
3.18172	28.4733
3.18547	28.7453
3.18923	29.0535
3.19298	29.1588
3.19673	29.4214
3.20048	29.6077
3.20423	29.7595
3.20799	30.0063
3.21174	30.1832
3.21549	30.3341
3.21924	30.5064
3.22299	30.688
3.22675	30.8538
3.2305	31.041
3.23425	31.1676
3.238	31.3697
3.24175	31.5262
3.24551	31.556
3.24926	31.7125
3.25301	31.9453
3.25676	32.1213
3.26051	32.207
3.26426	32.3691
3.26802	32.5153
3.27177	32.5702
3.27552	32.8226
3.27927	32.8887
3.28302	33.0247
3.28678	33.1812
3.29053	33.1001
3.29428	33.3218
3.29803	33.3777
3.30178	33.5798
3.30553	33.5993
3.30929	33.7362
3.31304	33.8415
3.31679	33.943
3.32054	34.0287
3.32429	34.119
3.32805	34.2149
3.3318	34.3323
3.33555	34.3574
3.3393	34.3518
3.34305	34.4636
3.3468	34.5893
3.35056	34.6452
3.35431	34.7458
3.35806	34.7812
3.36181	34.9069
3.36556	34.9525
3.36932	35.0336
3.37307	35.1444
3.37682	35.2655
3.38057	35.2859
3.38432	35.3865
3.38807	35.4117
3.39183	35.4517
3.39558	35.5579
3.39933	35.5728
3.40308	35.6594
3.40683	35.7749
3.41059	35.7702
3.41434	35.8056
3.41809	35.8
3.42184	35.977
3.42559	36.0124
3.42935	36.0524
3.4331	36.2294
3.43685	36.1279
3.4406	36.1837
3.44435	36.33
3.4481	36.3402
3.45186	36.3802
3.45561	36.4054
3.45936	36.5218
3.46311	36.4967
3.46686	36.547
3.47061	36.6475
3.47437	36.6727
3.47812	36.7388
3.48187	36.7938
3.48562	36.804
3.48937	36.9148
3.49313	36.9912
3.49688	37.0713
3.50063	37.0108
3.50438	37.0769
3.50813	36.7034
3.51188	35.8662
3.51564	35.0988
3.51939	34.2149
3.52314	33.4335
3.52689	32.6717
3.53064	31.8689
3.5344	31.163
3.53815	30.4403
3.5419	29.7288
3.54565	29.0433
3.5494	28.4929
3.55315	27.8512
3.55691	27.352
3.56066	26.7969
3.56441	26.2726
3.56816	25.7073
3.57191	25.2277
3.57566	24.7322
3.57942	24.2786
3.58317	23.7795
3.58692	23.3147
3.59067	22.932
3.59442	22.6237
3.59817	22.185
3.60193	21.8321
3.60568	21.5126
3.60943	21.1047
3.61318	20.7759
3.61693	20.5086
3.62068	20.1762
3.62444	19.8586
3.62819	19.5401
3.63194	19.3082
3.63569	19.0307
3.63944	18.7587
3.64319	18.5566
3.64695	18.3079
3.6507	18.117
3.65445	17.8441
3.6582	17.5564
3.66195	17.4306
3.6657	17.2891
3.66945	17.0469
3.67321	16.9259
3.67696	16.694
3.68071	16.5124
3.68446	16.3307
3.68821	16.0839
3.69196	16.0029
3.69572	15.8213
3.69947	15.6648
3.70322	15.5289
3.70697	15.4227
3.71072	15.1843
3.71448	15.1396
3.71823	14.9775
3.72198	14.8108
3.72573	14.6898
3.72948	14.5892
3.73323	14.4178
3.73699	14.347
3.74074	14.2157
3.74449	14.0946
3.74824	13.9438
3.75199	13.832
3.75574	13.7314
3.7595	13.656
3.76325	13.5899
3.767	13.5098
3.77075	13.3933
3.7745	13.2369
3.77826	13.2928
3.78201	13.086
3.78576	12.9901
3.78951	13.0003
3.79326	12.8634
3.79701	12.7526
3.80076	12.733
3.80452	12.6315
3.80827	12.6315
3.81202	12.5608
3.81577	12.3996
3.81952	12.435
3.82328	12.3438
3.82703	12.2739
3.83078	12.1016
3.83453	12.0718
3.83828	12.0308
3.84203	11.96
3.84579	11.8995
3.84954	11.839
3.85329	11.7579
3.85704	11.7579
3.86079	11.6974
3.86455	11.5912
3.8683	11.4758
3.87205	11.3901
3.8758	11.4096
3.87955	11.3342
3.8833	11.2942
3.88706	11.228
3.89081	11.1731
3.89456	11.0669
3.89831	11.0567
3.90206	11.0166
3.90582	10.9356
3.90957	10.8453
3.91332	10.8499
3.91707	10.7894
3.92082	10.794
3.92458	10.6534
3.92833	10.5575
3.93208	10.5267
3.93583	10.4262
3.93958	10.4411
3.94333	10.3256
3.94709	10.3405
3.95084	10.3097
3.95459	10.2846
3.95834	10.184
3.96209	10.184
3.96584	10.1188
3.9696	10.0732
3.97335	10.0527
3.9771	9.99216
3.98085	10.0573
3.9846	10.0173
3.98836	9.97726
3.99211	9.89623
3.99586	9.83104
3.99961	9.8059
4.00336	9.80031
4.00711	9.89623
4.01087	11.269
4.01462	11.1526
4.01837	11.5158
4.02212	12.0671
4.02587	12.5812
4.02963	13.1568
4.03338	13.6662
4.03713	14.2511
4.04088	14.8267
4.04463	15.392
4.04838	16.0178
4.05214	16.5775
4.05589	17.1177
4.05964	17.7436
4.06339	18.1776
4.06714	18.7839
4.0709	19.2374
4.07465	19.7673
4.0784	20.2265
4.08215	20.6959
4.0859	21.1848
4.08965	21.6197
4.09341	21.9727
4.09716	22.4477
4.10091	22.9217
4.10466	23.3706
4.10842	23.7133
4.11217	24.0868
4.11592	24.5059
4.11967	24.8142
4.12342	25.2025
4.12717	25.4549
4.13093	25.8582
4.13468	26.1264
4.13843	26.4542
4.14218	26.7411
4.14593	27.1043
4.14969	27.3474
4.15344	27.5895
4.15719	27.8316
4.16094	28.1194
4.16469	28.3867
4.16844	28.6344
4.1722	28.8868
4.17595	29.048
4.1797	29.3357
4.18345	29.5471
4.1872	29.7539
4.19096	29.9765
4.19471	30.2736
4.19846	30.2996
4.20221	30.5921
4.20596	30.7681
4.20971	30.9851
4.21347	31.081
4.21722	31.2384
4.22097	31.38
4.22472	31.5867
4.22847	31.6976
4.23223	31.9351
4.23598	32.1111
4.23973	32.2126
4.24348	32.2526
4.24723	32.424
4.25098	32.6512
4.25474	32.6969
4.25849	32.9288
4.26224	33.0545
4.26599	33.1309
4.26974	33.3274
4.2735	33.4587
4.27725	33.4736
4.281	33.5546
4.28475	33.6552
4.2885	33.7968
4.29226	33.9178
4.29601	34.0035
4.29976	34.1395
4.30351	34.2559
4.30726	34.3518
4.31101	34.4478
4.31477	34.5185
4.31852	34.6601
4.32227	34.6042
4.32602	34.7812
4.32977	34.8315
4.33353	34.932
4.33728	34.973
4.34103	35.0941
4.34478	35.109
4.34853	35.2804
4.35229	35.3008
4.35604	35.3409
4.35979	35.3912
4.36354	35.4769
4.36729	35.4927
4.37105	35.6287
4.3748	35.7041
4.37855	35.7898
4.3823	35.7898
4.38605	35.8857
4.38981	36.0124
4.39356	35.9565
4.39731	36.017
4.40106	36.0524
4.40481	36.2042
4.40857	36.2443
4.41232	36.3253
4.41607	36.3756
4.41982	36.4259
4.42357	36.4464
4.42732	36.5321
4.43108	36.6177
4.43483	36.5768
4.43858	36.6224
4.44233	36.7435
4.44608	36.7388
4.44984	36.8394
4.45359	36.845
4.45734	36.9251
4.46109	36.8599
4.46485	36.981
4.4686	37.0713
4.47235	37.0769
4.4761	37.2129
4.47985	37.1924
4.48361	37.2985
4.48736	37.2985
4.49111	37.3088
4.49486	37.4243
4.49861	37.4401
4.50237	37.496
4.50612	37.3088
4.50987	36.587
4.51362	35.7097
4.51737	34.8668
4.52113	34.0585
4.52488	33.2417
4.52863	32.4696
4.53238	31.7125
4.53613	31.0354
4.53988	30.3043
4.54364	29.7092
4.54739	29.1038
4.55114	28.4426
4.55489	27.7963
4.55864	27.2412
4.5624	26.782
4.56615	26.2419
4.5699	25.7175
4.57365	25.2277
4.57741	24.7322
4.58116	24.2786
4.58491	23.8298
4.58866	23.5215
4.59241	23.1434
4.59616	22.7848
4.59992	22.2959
4.60367	22.0081
4.60742	21.6095
4.61117	21.2705
4.61492	20.9836
4.61868	20.7359
4.62243	20.3578
4.62618	20.151
4.62993	19.8679
4.63368	19.5559
4.63744	19.3128
4.64119	18.985
4.64494	18.8034
4.64869	18.673
4.65244	18.4039
4.6562	18.2223
4.65995	18.0006
4.6637	17.7482
4.66745	17.5461
4.67121	17.3906
4.67496	17.2742
4.67871	17.0274
4.68246	16.8858
4.68621	16.7545
4.68996	16.5272
4.69372	16.3512
4.69747	16.124
4.70122	15.9526
4.70497	15.8567
4.70873	15.6593
4.71248	15.5643
4.71623	15.4022
4.71998	15.2457
4.72373	15.1237
4.72748	14.9226
4.73124	14.8714
4.73499	14.741
4.73874	14.66
4.74249	14.5286
4.74624	14.483
4.75	14.4122
4.75375	14.2818
4.7575	14.0341
4.76125	14.0546
4.76501	13.9028
4.76876	13.8022
4.77251	13.6858
4.77626	13.6457
4.78001	13.5554
4.78377	13.4893
4.78752	13.3282
4.79127	13.2574
4.79502	13.0506
4.79877	13.0711
4.80253	12.9901
4.80628	13.045
4.81003	12.8634
4.81378	12.7982
4.81753	12.6976
4.82128	12.5961
4.82504	12.5254
4.82879	12.4555
4.83254	12.4499
4.83629	12.2935
4.84005	12.2581
4.8438	12.2432
4.84755	12.1621
4.8513	12.0401
4.85505	12.056
4.85881	11.9545
4.86256	11.9098
4.86631	11.8539
4.87006	11.8082
4.87381	11.7626
4.87757	11.7831
4.88132	11.6369
4.88507	11.5717
4.88882	11.5512
4.89257	11.4506
4.89632	11.4506
4.90008	11.3696
4.90383	11.269
4.90758	11.2783
4.91133	11.228
4.91509	11.1675
4.91884	11.1274
4.92259	11.0669
4.92634	11.0166
4.93009	10.9403
4.93385	10.9505
4.9376	10.89
4.94135	10.8602
4.9451	10.8248
4.94885	10.7791
4.95261	10.7391
4.95636	10.7288
4.96011	10.6888
4.96386	10.673
4.96762	10.6282
4.97137	10.5677
4.97512	10.577
4.97887	10.5118
4.98262	10.4466
4.98637	10.3908
4.99013	10.3554
4.99388	10.4364
4.99763	10.265
5.00138	10.3097
5.00513	10.2548
5.00889	10.2296
5.01264	10.1486
5.01639	10.1691
5.02014	10.144
5.02389	9.99216
5.02765	10.0425
5.0314	9.99682
5.03515	9.99682
5.0389	9.97726
5.04265	9.91113
5.04641	10.0071
5.05016	9.90648
5.05391	9.88133
5.05766	9.90182
5.06141	9.82545
5.06517	9.78075
5.06892	9.69972
5.07267	9.72487
5.07642	9.66433
5.08017	9.64943
5.08393	9.55351
5.08768	9.58331
5.09143	9.59355
5.09518	9.58331
5.09893	9.53302
5.10269	9.55351
5.10644	9.50322
5.11019	9.46224
5.11394	9.44734
5.1177	9.36165
5.12145	10.6683
5.1252	10.6432
5.12895	11.0623
5.1327	11.4702
5.13646	12.0606
5.14021	12.6017
5.14396	13.1009
5.14771	13.6914
5.15147	14.3163
5.15522	14.781
5.15897	15.3668
5.16272	15.9824
5.16648	16.5375
5.17023	17.1131
5.17398	17.7128
5.17773	18.1571
5.18148	18.6274
5.18524	19.1573
5.18899	19.6565
5.19274	20.1659
5.19649	20.7108
5.20024	21.1196
5.20399	21.4726
5.20775	21.9625
5.2115	22.2959
5.21525	22.8202
5.219	23.1434
5.22275	23.5373
5.22651	23.8903
5.23026	24.2786
5.23401	24.7126
5.23776	24.9809
5.24152	25.3646
5.24527	25.7073
5.24902	26.0249
5.25277	26.3378
5.25652	26.6107
5.26028	26.8426
5.26403	27.1453
5.26778	27.3315
5.27153	27.6696
5.27528	27.8968
5.27904	28.1753
5.28279	28.4221
5.28654	28.6642
5.29029	28.8663
5.29404	29.0629
5.2978	29.3208
5.30155	29.6179
5.3053	29.7641
5.30905	29.9616
5.3128	30.2037
5.31656	30.39
5.32031	30.5111
5.32406	30.7383
5.32781	30.9246
5.33156	31.0456
5.33531	31.1984
5.33907	31.3744
5.34282	31.5718
5.34657	31.6622
5.35032	31.8894
5.35408	32.0608
5.35783	32.1362
5.36158	32.3178
5.36533	32.4138
5.36908	32.5153
5.37284	32.7015
5.37659	32.7369
5.38034	32.939
5.38409	33.0294
5.38784	33.1402
5.3916	33.292
5.39535	33.4075
5.3991	33.5639
5.40285	33.7101
5.40661	33.8219
5.41036	33.9374
5.41411	33.983
5.41786	34.0138
5.42161	34.2149
5.42537	34.1898
5.42912	34.3779
5.43287	34.4226
5.43662	34.5539
5.44037	34.6554
5.44413	34.756
5.44788	34.8315
5.45163	34.892
5.45538	35.0382
5.45913	35.0438
5.46288	35.1649
5.46664	35.19
5.47039	35.2906
5.47414	35.3819
5.47789	35.4117
5.48165	35.462
5.4854	35.5225
5.48915	35.5029
5.4929	35.583
5.49665	35.6743
5.50041	35.7544
5.50416	35.8149
5.50791	35.9714
5.51166	35.9519
5.51541	36.058
5.51917	36.1335
5.52292	36.1279
5.52667	36.2042
5.53042	36.2992
5.53418	36.2741
5.53793	36.3449
5.54168	36.4054
5.54543	36.4361
5.54918	36.3858
5.55294	35.6743
5.55669	34.852
5.56044	34.0138
5.56419	33.2063
5.56794	32.4193
5.5717	31.6268
5.57545	31.0056
5.5792	30.2289
5.58295	29.6738
5.5867	28.9623
5.59046	28.3774
5.59421	27.6696
5.59796	27.1304
5.60171	26.525
5.60547	26.1059
5.60922	25.6468
5.61297	25.2379
5.61672	24.7229
5.62047	24.2833
5.62422	23.8298
5.62798	23.406
5.63173	22.9618
5.63548	22.5781
5.63923	22.2558
5.64299	21.8367
5.64674	21.5033
5.65049	21.1848
5.65424	20.8113
5.65799	20.5086
5.66175	20.2116
5.6655	19.9741
5.66925	19.6006
5.673	19.3482
5.67675	19.1471
5.68051	18.9152
5.68426	18.5864
5.68801	18.3843
5.69176	18.1822
5.69551	17.9196
5.69927	17.7128
5.70302	17.4809
5.70677	17.3701
5.71052	17.0926
5.71428	16.9612
5.71803	16.7592
5.72178	16.5775
5.72553	16.4211
5.72928	16.2553
5.73304	16.1491
5.73679	15.947
5.74054	15.8865
5.74429	15.6751
5.74804	15.554
5.7518	15.4274
5.75555	15.2765
5.7593	15.0986
5.76305	15.0232
5.7668	14.8518
5.77056	14.7149
5.77431	14.5994
5.77806	14.4429
5.78181	14.3219
5.78556	14.2362
5.78932	14.1198
5.79307	13.9792
5.79682	13.9186
5.80057	13.8581
5.80433	13.7109
5.80808	13.6252
5.81183	13.5452
5.81558	13.4995
5.81933	13.3533
5.82309	13.2425
5.82684	13.2071
5.83059	13.1112
5.83434	13.0553
5.83809	12.9444
5.84185	12.9696
5.8456	12.8085
5.84935	12.8383
5.8531	12.7274
5.85685	12.6213
5.86061	12.5766
5.86436	12.4909
5.86811	12.3996
5.87186	12.2935
5.87561	12.2283
5.87937	12.2078
5.88312	12.1575
5.88687	12.0718
5.89062	11.9098
5.89437	11.9191
5.89813	11.9144
5.90188	11.7933
5.90563	11.7281
5.90938	11.7431
5.91313	11.6974
5.91689	11.5968
5.92064	11.5614
5.92439	11.4907
5.92814	11.4804
5.93189	11.3947
5.93565	11.405
5.9394	11.3742
5.94315	11.228
5.9469	11.2439
5.95066	11.2178
5.95441	11.0921
5.95816	11.1377
5.96191	11.0967
5.96566	11.0064
5.96942	10.9756
5.97317	10.9253
5.97692	10.9309
5.98067	10.7894
5.98443	10.794
5.98818	10.7139
5.99193	10.7847
5.99568	10.754
5.99944	10.6683
6.00319	10.5826
6.00694	10.5724
6.01069	10.5724
6.01444	10.4466
6.01819	11.96
6.02195	11.7021
6.0257	12.0252
6.02945	12.4909
6.0332	13.141
6.03695	13.6252
6.04071	14.1803
6.04446	14.8062
6.04821	15.4525
6.05196	16.0029
6.05571	16.5421
6.05947	17.0972
6.06322	17.6877
6.06697	18.2223
6.07072	18.7075
6.07448	19.3035
6.07823	19.813
6.08198	20.3429
6.08573	20.7964
6.08948	21.2602
6.09324	21.7007
6.09699	22.1096
6.10074	22.6488
6.10449	22.9767
6.10824	23.4861
6.112	23.8651
6.11575	24.2079
6.1195	24.5562
6.12325	24.9557
6.127	25.2686
6.13076	25.6719
6.13451	25.9951
6.13826	26.2922
6.14201	26.6302
6.14576	26.9385
6.14952	27.2412
6.15327	27.4684
6.15702	27.8056
6.16077	28.044
6.16453	28.397
6.16828	28.5683
6.17203	28.7807
6.17578	29.0731
6.17953	29.2296
6.18329	29.563
6.18704	29.6785
6.19079	29.9513
6.19454	30.173
6.1983	30.3248
6.20205	30.5967
6.2058	30.7681
6.20955	30.9805
6.2133	31.1732
6.21706	31.2636
6.22081	31.5467
6.22456	31.6324
6.22831	31.814
6.23206	32.0002
6.23582	32.1968
6.23957	32.3439
6.24332	32.4696
6.24707	32.6205
6.25082	32.722
6.25458	32.8431
6.25833	32.994
6.26208	33.1458
6.26583	33.2417
6.26959	33.3469
6.27334	33.4941
6.27709	33.6654
6.28084	33.7558
6.28459	33.8266
6.28835	33.9728
6.2921	34.0389
6.29585	34.2252
6.2996	34.2866
6.30335	34.3518
6.30711	34.4934
6.31086	34.5493
6.31461	34.6853
6.31836	34.756
6.32212	34.852
6.32587	34.8976
6.32962	35.0382
6.33337	35.1239
6.33712	35.1947
6.34088	35.2254
6.34463	35.3558
6.34838	35.4676
6.35213	35.4722
6.35588	35.5374
6.35964	35.6287
6.36339	35.6995
6.36714	35.7702
6.37089	35.9211
6.37464	35.9463
6.3784	35.9872
6.38215	36.0524
6.3859	36.0832
6.38965	36.1782
6.39341	36.2443
6.39716	36.2489
6.40091	36.3905
6.40466	36.4659
6.40841	36.5516
6.41217	36.5823
6.41592	36.6028
6.41967	36.7034
6.42342	36.7686
6.42717	36.7891
6.43093	36.8291
6.43468	36.8748
6.43843	36.9204
6.44218	36.9307
6.44593	36.9959
6.44969	37.0815
6.45344	37.1216
6.45719	37.1728
6.46094	37.2129
6.4647	37.319
6.46845	37.3898
6.4722	37.3591
6.47595	37.4243
6.4797	37.4243
6.48346	37.5314
6.48721	37.5565
6.49096	37.6422
6.49471	37.6878
6.49846	37.6934
6.50221	37.7232
6.50597	37.8089
6.50972	37.7437
6.51347	37.794
6.51722	37.1728
6.52097	36.3402
6.52473	35.5328
6.52848	34.6648
6.53223	33.8666
6.53598	33.0294
6.53973	32.3532
6.54349	31.6678
6.54724	30.9553
6.55099	30.2894
6.55474	29.6682
6.55849	28.9874
6.56225	28.4072
6.566	27.9378
6.56975	27.2309
6.5735	26.7113
6.57726	26.2372
6.58101	25.7175
6.58476	25.3133
6.58851	24.8645
6.59226	24.4249
6.59602	24.0514
6.59977	23.6481
6.60352	23.2691
6.60727	22.8807
6.61102	22.5231
6.61478	22.1347
6.61853	21.8321
6.62228	21.5536
6.62603	21.2351
6.62978	20.8924
6.63354	20.64
6.63729	20.3168
6.64104	20.0244
6.64479	19.7981
6.64854	19.5503
6.6523	19.2979
6.65605	19.1117
6.6598	18.849
6.66355	18.673
6.6673	18.4653
6.67106	18.2828
6.67481	18.0509
6.67856	17.8795
6.68231	17.7184
6.68607	17.5666
6.68982	17.3394
6.69357	17.2034
6.69732	17.0823
6.70107	16.9259
6.70482	16.7042
6.70858	16.5477
6.71233	16.4015
6.71608	16.2804
6.71983	16.0988
6.72359	15.947
6.72734	15.7757
6.73109	15.6853
6.73484	15.4981
6.73859	15.4227
6.74235	15.2867
6.7461	15.215
6.74985	15.0735
6.7536	14.9626
6.75735	14.8518
6.76111	14.8267
6.76486	14.7056
6.76861	14.5994
6.77236	14.5435
6.77611	14.4727
6.77987	14.3265
6.78362	14.2008
6.78737	14.1198
6.79112	14.0145
6.79487	13.913
6.79863	13.8478
6.80238	13.8376
6.80613	13.696
6.80988	13.6858
6.81363	13.5247
6.81739	13.5396
6.82114	13.4436
6.82489	13.3887
6.82864	13.2825
6.83239	13.1568
6.83615	13.1261
6.8399	13.0106
6.84365	13.0255
6.8474	12.924
6.85115	12.8886
6.85491	12.733
6.85866	12.6921
6.86241	12.6921
6.86616	12.612
6.86991	12.5207
6.87367	12.5356
6.87742	12.5105
6.88117	12.4397
6.88492	12.3745
6.88867	12.4751
6.89243	12.3847
6.89618	12.2832
6.89993	12.2534
6.90368	12.2134
6.90743	12.1621
6.91119	12.1528
6.91494	12.0671
6.91869	11.9442
6.92244	11.8995
6.92619	11.8185
6.92995	11.8036
6.9337	11.7477
6.93745	11.6471
6.9412	11.6471
6.94495	11.5307
6.94871	11.4301
6.95246	11.4758
6.95621	11.4907
6.95996	11.4404
6.96371	11.4096
6.96747	11.3491
6.97122	11.2532
6.97497	11.3389
6.97872	11.3137
6.98247	11.2634
6.98623	11.2532
6.98998	11.188
6.99373	11.1321
6.99748	11.1228
7.00123	11.0464
7.00499	11.0874
7.00874	11.0213
7.01249	10.9253
7.01624	10.9505
7.01999	10.9151
7.02375	10.875
7.0275	10.7642
7.03125	10.7689
7.035	10.7139
7.03875	10.7689
7.04251	10.6832
7.04626	11.0623
7.05001	11.0418
7.05376	11.0874
7.05751	11.1023
7.06127	11.2336
7.06502	11.3901
7.06877	11.4953
7.07252	11.7021
7.07628	11.798
7.08003	12.0504
7.08378	12.2078
7.08753	12.3493
7.09128	12.5412
7.09503	12.6976
7.09879	12.7936
7.10254	13.0758
7.10629	13.1661
7.11004	13.4287
7.11379	13.575
7.11755	13.7268
7.1213	13.8674
7.12505	14.1002
7.1288	14.2716
7.13255	14.4122
7.13631	14.5435
7.14006	14.781
7.14381	14.9421
7.14756	15.053
7.15131	15.134
7.15507	15.3566
7.15882	15.4227
7.16257	15.6043
7.16632	15.8157
7.17007	15.9219
7.17383	16.043
7.17758	16.1743
7.18133	16.341
7.18508	16.3559
7.18883	16.5328
7.19259	16.6288
7.19634	16.7694
7.20009	16.8802
7.20384	16.9817
7.20759	17.0926
7.21134	17.2034
7.2151	17.304
7.21885	17.4055
7.2226	17.5014
7.22635	17.642
7.2301	17.8441
7.23386	17.8292
7.23761	17.9401
7.24136	17.9606
7.24511	18.0863
7.24886	18.2279
7.25262	18.2381
7.25637	18.3843
7.26012	18.4905
7.26387	18.5417
7.26762	18.6572
7.27138	18.6982
7.27513	18.7783
7.27888	18.7783
7.28263	18.8798
7.28638	18.8947
7.29013	18.985
7.29389	19.0968
7.29764	19.2076
7.30139	19.2374
7.30514	19.2784
7.30889	19.3734
7.31265	19.4442
7.3164	19.4646
7.32015	19.5
7.3239	19.596
7.32765	19.6109
7.33141	19.6611
7.33516	19.6919
7.33891	19.717
7.34266	19.677
7.34641	19.8428
7.35016	19.8633
7.35392	19.9033
7.35767	20.0598
7.36142	20.1054
7.36517	20.0598
7.36893	20.0952
7.37268	20.1408
7.37643	20.1408
7.38018	20.2013
7.38393	20.2469
7.38769	20.2311
7.39144	20.2563
7.39519	20.2162
7.39894	20.2367
7.40269	20.3429
7.40644	20.4081
7.4102	20.3475
7.41395	20.4183
7.4177	20.4686
7.42145	20.4993
7.4252	20.5338
7.42896	20.5189
7.43271	20.5897
7.43646	20.7005
7.44021	20.7759
7.44396	20.7257
7.44771	20.8719
7.45147	20.7508
7.45522	20.7815
7.45897	20.7815
7.46272	20.7312
7.46647	20.8216
7.47023	20.8672
7.47398	20.8877
7.47773	20.8626
7.48148	20.9073
7.48523	20.9277
7.48898	20.9231
7.49274	20.9631
[truncated: 936 more rows]

## Sheet: inset of Figure5a
Experimental data			Fitted curve
ln(concentration)	ln(current)		ln(concentration)	ln(current)
3.68888	4.53469		0	2.02677
2.99573	4.11467		0.00369	2.0293
2.30259	3.56702		0.00739	2.03183
1.38629	3.00746		0.01108	2.03436
1.02962	2.76418		0.01477	2.03689
0.69315	2.46232		0.01846	2.03942
0	2.0234		0.02216	2.04195
			0.02585	2.04448
			0.02954	2.04701
			0.03323	2.04954
			0.03693	2.05207
			0.04062	2.0546
			0.04431	2.05713
			0.048	2.05965
			0.0517	2.06218
			0.05539	2.06471
			0.05908	2.06724
			0.06277	2.06977
			0.06647	2.0723
			0.07016	2.07483
			0.07385	2.07736
			0.07754	2.07989
			0.08124	2.08242
			0.08493	2.08495
			0.08862	2.08748
			0.09231	2.09001
			0.09601	2.09254
			0.0997	2.09507
			0.10339	2.0976
			0.10708	2.10013
			0.11078	2.10266
			0.11447	2.10519
			0.11816	2.10772
			0.12185	2.11025
			0.12555	2.11278
			0.12924	2.1153
			0.13293	2.11783
			0.13663	2.12036
			0.14032	2.12289
			0.14401	2.12542
			0.1477	2.12795
			0.1514	2.13048
			0.15509	2.13301
			0.15878	2.13554
			0.16247	2.13807
			0.16617	2.1406
			0.16986	2.14313
			0.17355	2.14566
			0.17724	2.14819
			0.18094	2.15072
			0.18463	2.15325
			0.18832	2.15578
			0.19201	2.15831
			0.19571	2.16084
			0.1994	2.16337
			0.20309	2.1659
			0.20678	2.16842
			0.21048	2.17095
			0.21417	2.17348
			0.21786	2.17601
			0.22155	2.17854
			0.22525	2.18107
			0.22894	2.1836
			0.23263	2.18613
			0.23632	2.18866
			0.24002	2.19119
			0.24371	2.19372
			0.2474	2.19625
			0.25109	2.19878
			0.25479	2.20131
			0.25848	2.20384
			0.26217	2.20637
			0.26587	2.2089
			0.26956	2.21143
			0.27325	2.21396
			0.27694	2.21649
			0.28064	2.21902
			0.28433	2.22155
			0.28802	2.22407
			0.29171	2.2266
			0.29541	2.22913
			0.2991	2.23166
			0.30279	2.23419
			0.30648	2.23672
			0.31018	2.23925
			0.31387	2.24178
			0.31756	2.24431
			0.32125	2.24684
			0.32495	2.24937
			0.32864	2.2519
			0.33233	2.25443
			0.33602	2.25696
			0.33972	2.25949
			0.34341	2.26202
			0.3471	2.26455
			0.35079	2.26708
			0.35449	2.26961
			0.35818	2.27214
			0.36187	2.27467
			0.36556	2.2772
			0.36926	2.27972
			0.37295	2.28225
			0.37664	2.28478
			0.38033	2.28731
			0.38403	2.28984
			0.38772	2.29237
			0.39141	2.2949
			0.39511	2.29743
			0.3988	2.29996
			0.40249	2.30249
			0.40618	2.30502
			0.40988	2.30755
			0.41357	2.31008
			0.41726	2.31261
			0.42095	2.31514
			0.42465	2.31767
			0.42834	2.3202
			0.43203	2.32273
			0.43572	2.32526
			0.43942	2.32779
			0.44311	2.33032
			0.4468	2.33284
			0.45049	2.33537
			0.45419	2.3379
			0.45788	2.34043
			0.46157	2.34296
			0.46526	2.34549
			0.46896	2.34802
			0.47265	2.35055
			0.47634	2.35308
			0.48003	2.35561
			0.48373	2.35814
			0.48742	2.36067
			0.49111	2.3632
			0.4948	2.36573
			0.4985	2.36826
			0.50219	2.37079
			0.50588	2.37332
			0.50957	2.37585
			0.51327	2.37838
			0.51696	2.38091
			0.52065	2.38344
			0.52435	2.38597
			0.52804	2.38849
			0.53173	2.39102
			0.53542	2.39355
			0.53912	2.39608
			0.54281	2.39861
			0.5465	2.40114
			0.55019	2.40367
			0.55389	2.4062
			0.55758	2.40873
			0.56127	2.41126
			0.56496	2.41379
			0.56866	2.41632
			0.57235	2.41885
			0.57604	2.42138
			0.57973	2.42391
			0.58343	2.42644
			0.58712	2.42897
			0.59081	2.4315
			0.5945	2.43403
			0.5982	2.43656
			0.60189	2.43909
			0.60558	2.44161
			0.60927	2.44414
			0.61297	2.44667
			0.61666	2.4492
			0.62035	2.45173
			0.62404	2.45426
			0.62774	2.45679
			0.63143	2.45932
			0.63512	2.46185
			0.63881	2.46438
			0.64251	2.46691
			0.6462	2.46944
			0.64989	2.47197
			0.65359	2.4745
			0.65728	2.47703
			0.66097	2.47956
			0.66466	2.48209
			0.66836	2.48462
			0.67205	2.48715
			0.67574	2.48968
			0.67943	2.49221
			0.68313	2.49474
			0.68682	2.49726
			0.69051	2.49979
			0.6942	2.50232
			0.6979	2.50485
			0.70159	2.50738
			0.70528	2.50991
			0.70897	2.51244
			0.71267	2.51497
			0.71636	2.5175
			0.72005	2.52003
			0.72374	2.52256
			0.72744	2.52509
			0.73113	2.52762
			0.73482	2.53015
			0.73851	2.53268
			0.74221	2.53521
			0.7459	2.53774
			0.74959	2.54027
			0.75328	2.5428
			0.75698	2.54533
			0.76067	2.54786
			0.76436	2.55039
			0.76805	2.55291
			0.77175	2.55544
			0.77544	2.55797
			0.77913	2.5605
			0.78283	2.56303
			0.78652	2.56556
			0.79021	2.56809
			0.7939	2.57062
			0.7976	2.57315
			0.80129	2.57568
			0.80498	2.57821
			0.80867	2.58074
			0.81237	2.58327
			0.81606	2.5858
			0.81975	2.58833
			0.82344	2.59086
			0.82714	2.59339
			0.83083	2.59592
			0.83452	2.59845
			0.83821	2.60098
			0.84191	2.60351
			0.8456	2.60603
			0.84929	2.60856
			0.85298	2.61109
			0.85668	2.61362
			0.86037	2.61615
			0.86406	2.61868
			0.86775	2.62121
			0.87145	2.62374
			0.87514	2.62627
			0.87883	2.6288
			0.88252	2.63133
			0.88622	2.63386
			0.88991	2.63639
			0.8936	2.63892
			0.8973	2.64145
			0.90099	2.64398
			0.90468	2.64651
			0.90837	2.64904
			0.91207	2.65157
			0.91576	2.6541
			0.91945	2.65663
			0.92314	2.65916
			0.92684	2.66168
			0.93053	2.66421
			0.93422	2.66674
			0.93791	2.66927
			0.94161	2.6718
			0.9453	2.67433
			0.94899	2.67686
			0.95268	2.67939
			0.95638	2.68192
			0.96007	2.68445
			0.96376	2.68698
			0.96745	2.68951
			0.97115	2.69204
			0.97484	2.69457
			0.97853	2.6971
			0.98222	2.69963
			0.98592	2.70216
			0.98961	2.70469
			0.9933	2.70722
			0.99699	2.70975
			1.00069	2.71228
			1.00438	2.71481
			1.00807	2.71733
			1.01176	2.71986
			1.01546	2.72239
			1.01915	2.72492
			1.02284	2.72745
			1.02654	2.72998
			1.03023	2.73251
			1.03392	2.73504
			1.03761	2.73757
			1.04131	2.7401
			1.045	2.74263
			1.04869	2.74516
			1.05238	2.74769
			1.05608	2.75022
			1.05977	2.75275
			1.06346	2.75528
			1.06715	2.75781
			1.07085	2.76034
			1.07454	2.76287
			1.07823	2.7654
			1.08192	2.76793
			1.08562	2.77045
			1.08931	2.77298
			1.093	2.77551
			1.09669	2.77804
			1.10039	2.78057
			1.10408	2.7831
			1.10777	2.78563
			1.11146	2.78816
			1.11516	2.79069
			1.11885	2.79322
			1.12254	2.79575
			1.12623	2.79828
			1.12993	2.80081
			1.13362	2.80334
			1.13731	2.80587
			1.141	2.8084
			1.1447	2.81093
			1.14839	2.81346
			1.15208	2.81599
			1.15578	2.81852
			1.15947	2.82105
			1.16316	2.82358
			1.16685	2.8261
			1.17055	2.82863
			1.17424	2.83116
			1.17793	2.83369
			1.18162	2.83622
			1.18532	2.83875
			1.18901	2.84128
			1.1927	2.84381
			1.19639	2.84634
			1.20009	2.84887
			1.20378	2.8514
			1.20747	2.85393
			1.21116	2.85646
			1.21486	2.85899
			1.21855	2.86152
			1.22224	2.86405
			1.22593	2.86658
			1.22963	2.86911
			1.23332	2.87164
			1.23701	2.87417
			1.2407	2.8767
			1.2444	2.87922
			1.24809	2.88175
			1.25178	2.88428
			1.25547	2.88681
			1.25917	2.88934
			1.26286	2.89187
			1.26655	2.8944
			1.27024	2.89693
			1.27394	2.89946
			1.27763	2.90199
			1.28132	2.90452
			1.28502	2.90705
			1.28871	2.90958
			1.2924	2.91211
			1.29609	2.91464
			1.29979	2.91717
			1.30348	2.9197
			1.30717	2.92223
			1.31086	2.92476
			1.31456	2.92729
			1.31825	2.92982
			1.32194	2.93235
			1.32563	2.93487
			1.32933	2.9374
			1.33302	2.93993
			1.33671	2.94246
			1.3404	2.94499
			1.3441	2.94752
			1.34779	2.95005
			1.35148	2.95258
			1.35517	2.95511
			1.35887	2.95764
			1.36256	2.96017
			1.36625	2.9627
			1.36994	2.96523
			1.37364	2.96776
			1.37733	2.97029
			1.38102	2.97282
			1.38471	2.97535
			1.38841	2.97788
			1.3921	2.98041
			1.39579	2.98294
			1.39948	2.98547
			1.40318	2.988
			1.40687	2.99052
			1.41056	2.99305
			1.41426	2.99558
			1.41795	2.99811
			1.42164	3.00064
			1.42533	3.00317
			1.42903	3.0057
			1.43272	3.00823
			1.43641	3.01076
			1.4401	3.01329
			1.4438	3.01582
			1.44749	3.01835
			1.45118	3.02088
			1.45487	3.02341
			1.45857	3.02594
			1.46226	3.02847
			1.46595	3.031
			1.46964	3.03353
			1.47334	3.03606
			1.47703	3.03859
			1.48072	3.04112
			1.48441	3.04364
			1.48811	3.04617
			1.4918	3.0487
			1.49549	3.05123
			1.49918	3.05376
			1.50288	3.05629
			1.50657	3.05882
			1.51026	3.06135
			1.51395	3.06388
			1.51765	3.06641
			1.52134	3.06894
			1.52503	3.07147
			1.52872	3.074
			1.53242	3.07653
			1.53611	3.07906
			1.5398	3.08159
			1.5435	3.08412
			1.54719	3.08665
			1.55088	3.08918
			1.55457	3.09171
			1.55827	3.09424
			1.56196	3.09677
			1.56565	3.09929
			1.56934	3.10182
			1.57304	3.10435
			1.57673	3.10688
			1.58042	3.10941
			1.58411	3.11194
			1.58781	3.11447
			1.5915	3.117
			1.59519	3.11953
			1.59888	3.12206
			1.60258	3.12459
			1.60627	3.12712
			1.60996	3.12965
			1.61365	3.13218
			1.61735	3.13471
			1.62104	3.13724
			1.62473	3.13977
			1.62842	3.1423
			1.63212	3.14483
			1.63581	3.14736
			1.6395	3.14989
			1.64319	3.15242
			1.64689	3.15494
			1.65058	3.15747
			1.65427	3.16
			1.65796	3.16253
			1.66166	3.16506
			1.66535	3.16759
			1.66904	3.17012
			1.67274	3.17265
			1.67643	3.17518
			1.68012	3.17771
			1.68381	3.18024
			1.68751	3.18277
			1.6912	3.1853
			1.69489	3.18783
			1.69858	3.19036
			1.70228	3.19289
			1.70597	3.19542
			1.70966	3.19795
			1.71335	3.20048
			1.71705	3.20301
			1.72074	3.20554
			1.72443	3.20806
			1.72812	3.21059
			1.73182	3.21312
			1.73551	3.21565
			1.7392	3.21818
			1.74289	3.22071
			1.74659	3.22324
			1.75028	3.22577
			1.75397	3.2283
			1.75766	3.23083
			1.76136	3.23336
			1.76505	3.23589
			1.76874	3.23842
			1.77243	3.24095
			1.77613	3.24348
			1.77982	3.24601
			1.78351	3.24854
			1.7872	3.25107
			1.7909	3.2536
			1.79459	3.25613
			1.79828	3.25866
			1.80198	3.26119
			1.80567	3.26371
			1.80936	3.26624
			1.81305	3.26877
			1.81675	3.2713
			1.82044	3.27383
			1.82413	3.27636
			1.82782	3.27889
			1.83152	3.28142
			1.83521	3.28395
			1.8389	3.28648
			1.84259	3.28901
			1.84629	3.29154
			1.84998	3.29407
			1.85367	3.2966
			1.85736	3.29913
			1.86106	3.30166
			1.86475	3.30419
			1.86844	3.30672
			1.87213	3.30925
			1.87583	3.31178
			1.87952	3.31431
			1.88321	3.31683
			1.8869	3.31936
			1.8906	3.32189
			1.89429	3.32442
			1.89798	3.32695
			1.90167	3.32948
			1.90537	3.33201
			1.90906	3.33454
			1.91275	3.33707
			1.91644	3.3396
			1.92014	3.34213
			1.92383	3.34466
			1.92752	3.34719
			1.93122	3.34972
			1.93491	3.35225
			1.9386	3.35478
			1.94229	3.35731
			1.94599	3.35984
			1.94968	3.36237
			1.95337	3.3649
			1.95706	3.36743
			1.96076	3.36996
			1.96445	3.37248
			1.96814	3.37501
			1.97183	3.37754
			1.97553	3.38007
			1.97922	3.3826
			1.98291	3.38513
			1.9866	3.38766
			1.9903	3.39019
			1.99399	3.39272
			1.99768	3.39525
			2.00137	3.39778
			2.00507	3.40031
			2.00876	3.40284
			2.01245	3.40537
			2.01614	3.4079
			2.01984	3.41043
			2.02353	3.41296
			2.02722	3.41549
			2.03091	3.41802
			2.03461	3.42055
			2.0383	3.42308
			2.04199	3.42561
			2.04568	3.42813
			2.04938	3.43066
			2.05307	3.43319
			2.05676	3.43572
			2.06046	3.43825
			2.06415	3.44078
			2.06784	3.44331
			2.07153	3.44584
			2.07523	3.44837
			2.07892	3.4509
			2.08261	3.45343
			2.0863	3.45596
			2.09	3.45849
			2.09369	3.46102
			2.09738	3.46355
			2.10107	3.46608
			2.10477	3.46861
			2.10846	3.47114
			2.11215	3.47367
			2.11584	3.4762
			2.11954	3.47873
			2.12323	3.48125
			2.12692	3.48378
			2.13061	3.48631
			2.13431	3.48884
			2.138	3.49137
			2.14169	3.4939
			2.14538	3.49643
			2.14908	3.49896
			2.15277	3.50149
			2.15646	3.50402
			2.16015	3.50655
			2.16385	3.50908
			2.16754	3.51161
			2.17123	3.51414
			2.17492	3.51667
			2.17862	3.5192
			2.18231	3.52173
			2.186	3.52426
			2.1897	3.52679
			2.19339	3.52932
			2.19708	3.53185
			2.20077	3.53438
			2.20447	3.5369
			2.20816	3.53943
			2.21185	3.54196
			2.21554	3.54449
			2.21924	3.54702
			2.22293	3.54955
			2.22662	3.55208
			2.23031	3.55461
			2.23401	3.55714
			2.2377	3.55967
			2.24139	3.5622
			2.24508	3.56473
			2.24878	3.56726
			2.25247	3.56979
			2.25616	3.57232
			2.25985	3.57485
			2.26355	3.57738
			2.26724	3.57991
			2.27093	3.58244
			2.27462	3.58497
			2.27832	3.5875
			2.28201	3.59003
			2.2857	3.59255
			2.28939	3.59508
			2.29309	3.59761
			2.29678	3.60014
			2.30047	3.60267
			2.30416	3.6052
			2.30786	3.60773
			2.31155	3.61026
			2.31524	3.61279
			2.31894	3.61532
			2.32263	3.61785
			2.32632	3.62038
			2.33001	3.62291
			2.33371	3.62544
			2.3374	3.62797
			2.34109	3.6305
			2.34478	3.63303
			2.34848	3.63556
			2.35217	3.63809
			2.35586	3.64062
			2.35955	3.64315
			2.36325	3.64567
			2.36694	3.6482
			2.37063	3.65073
			2.37432	3.65326
			2.37802	3.65579
			2.38171	3.65832
			2.3854	3.66085
			2.38909	3.66338
			2.39279	3.66591
			2.39648	3.66844
			2.40017	3.67097
			2.40386	3.6735
			2.40756	3.67603
			2.41125	3.67856
			2.41494	3.68109
			2.41863	3.68362
			2.42233	3.68615
			2.42602	3.68868
			2.42971	3.69121
			2.4334	3.69374
			2.4371	3.69627
			2.44079	3.6988
			2.44448	3.70132
			2.44818	3.70385
			2.45187	3.70638
			2.45556	3.70891
			2.45925	3.71144
			2.46295	3.71397
			2.46664	3.7165
			2.47033	3.71903
			2.47402	3.72156
			2.47772	3.72409
			2.48141	3.72662
			2.4851	3.72915
			2.48879	3.73168
			2.49249	3.73421
			2.49618	3.73674
			2.49987	3.73927
			2.50356	3.7418
			2.50726	3.74433
			2.51095	3.74686
			2.51464	3.74939
			2.51833	3.75192
			2.52203	3.75444
			2.52572	3.75697
			2.52941	3.7595
			2.5331	3.76203
			2.5368	3.76456
			2.54049	3.76709
			2.54418	3.76962
			2.54787	3.77215
			2.55157	3.77468
			2.55526	3.77721
			2.55895	3.77974
			2.56264	3.78227
			2.56634	3.7848
			2.57003	3.78733
			2.57372	3.78986
			2.57742	3.79239
			2.58111	3.79492
			2.5848	3.79745
			2.58849	3.79998
			2.59219	3.80251
			2.59588	3.80504
			2.59957	3.80757
			2.60326	3.81009
			2.60696	3.81262
			2.61065	3.81515
			2.61434	3.81768
			2.61803	3.82021
			2.62173	3.82274
			2.62542	3.82527
			2.62911	3.8278
			2.6328	3.83033
			2.6365	3.83286
			2.64019	3.83539
			2.64388	3.83792
			2.64757	3.84045
			2.65127	3.84298
			2.65496	3.84551
			2.65865	3.84804
			2.66234	3.85057
			2.66604	3.8531
			2.66973	3.85563
			2.67342	3.85816
			2.67711	3.86069
			2.68081	3.86322
			2.6845	3.86574
			2.68819	3.86827
			2.69189	3.8708
			2.69558	3.87333
			2.69927	3.87586
			2.70296	3.87839
			2.70666	3.88092
			2.71035	3.88345
			2.71404	3.88598
			2.71773	3.88851
			2.72143	3.89104
			2.72512	3.89357
			2.72881	3.8961
			2.7325	3.89863
			2.7362	3.90116
			2.73989	3.90369
			2.74358	3.90622
			2.74727	3.90875
			2.75097	3.91128
			2.75466	3.91381
			2.75835	3.91634
			2.76204	3.91886
			2.76574	3.92139
			2.76943	3.92392
			2.77312	3.92645
			2.77681	3.92898
			2.78051	3.93151
			2.7842	3.93404
			2.78789	3.93657
			2.79158	3.9391
			2.79528	3.94163
			2.79897	3.94416
			2.80266	3.94669
			2.80635	3.94922
			2.81005	3.95175
			2.81374	3.95428
			2.81743	3.95681
			2.82113	3.95934
			2.82482	3.96187
			2.82851	3.9644
			2.8322	3.96693
			2.8359	3.96946
			2.83959	3.97199
			2.84328	3.97451
			2.84697	3.97704
			2.85067	3.97957
			2.85436	3.9821
			2.85805	3.98463
			2.86174	3.98716
			2.86544	3.98969
			2.86913	3.99222
			2.87282	3.99475
			2.87651	3.99728
			2.88021	3.99981
			2.8839	4.00234
			2.88759	4.00487
			2.89128	4.0074
			2.89498	4.00993
			2.89867	4.01246
			2.90236	4.01499
			2.90605	4.01752
			2.90975	4.02005
			2.91344	4.02258
			2.91713	4.02511
			2.92082	4.02764
			2.92452	4.03016
			2.92821	4.03269
			2.9319	4.03522
			2.93559	4.03775
			2.93929	4.04028
			2.94298	4.04281
			2.94667	4.04534
			2.95037	4.04787
			2.95406	4.0504
			2.95775	4.05293
			2.96144	4.05546
			2.96514	4.05799
			2.96883	4.06052
			2.97252	4.06305
			2.97621	4.06558
			2.97991	4.06811
			2.9836	4.07064
			2.98729	4.07317
			2.99098	4.0757
			2.99468	4.07823
			2.99837	4.08076
			3.00206	4.08328
			3.00575	4.08581
			3.00945	4.08834
			3.01314	4.09087
			3.01683	4.0934
			3.02052	4.09593
			3.02422	4.09846
			3.02791	4.10099
			3.0316	4.10352
			3.03529	4.10605
			3.03899	4.10858
			3.04268	4.11111
			3.04637	4.11364
			3.05006	4.11617
			3.05376	4.1187
			3.05745	4.12123
			3.06114	4.12376
			3.06483	4.12629
			3.06853	4.12882
			3.07222	4.13135
			3.07591	4.13388
			3.07961	4.13641
			3.0833	4.13893
			3.08699	4.14146
			3.09068	4.14399
			3.09438	4.14652
			3.09807	4.14905
			3.10176	4.15158
			3.10545	4.15411
			3.10915	4.15664
			3.11284	4.15917
			3.11653	4.1617
			3.12022	4.16423
			3.12392	4.16676
			3.12761	4.16929
			3.1313	4.17182
			3.13499	4.17435
			3.13869	4.17688
			3.14238	4.17941
			3.14607	4.18194
			3.14976	4.18447
			3.15346	4.187
			3.15715	4.18953
			3.16084	4.19205
			3.16453	4.19458
			3.16823	4.19711
			3.17192	4.19964
			3.17561	4.20217
			3.1793	4.2047
			3.183	4.20723
			3.18669	4.20976
			3.19038	4.21229
			3.19407	4.21482
			3.19777	4.21735
			3.20146	4.21988
			3.20515	4.22241
			3.20885	4.22494
			3.21254	4.22747
			3.21623	4.23
			3.21992	4.23253
			3.22362	4.23506
			3.22731	4.23759
			3.231	4.24012
			3.23469	4.24265
			3.23839	4.24518
			3.24208	4.2477
			3.24577	4.25023
			3.24946	4.25276
			3.25316	4.25529
			3.25685	4.25782
			3.26054	4.26035
			3.26423	4.26288
			3.26793	4.26541
			3.27162	4.26794
			3.27531	4.27047
			3.279	4.273
			3.2827	4.27553
			3.28639	4.27806
			3.29008	4.28059
			3.29377	4.28312
			3.29747	4.28565
			3.30116	4.28818
			3.30485	4.29071
			3.30854	4.29324
			3.31224	4.29577
			3.31593	4.2983
			3.31962	4.30083
			3.32331	4.30335
			3.32701	4.30588
			3.3307	4.30841
			3.33439	4.31094
			3.33809	4.31347
			3.34178	4.316
			3.34547	4.31853
			3.34916	4.32106
			3.35286	4.32359
			3.35655	4.32612
			3.36024	4.32865
			3.36393	4.33118
			3.36763	4.33371
			3.37132	4.33624
			3.37501	4.33877
			3.3787	4.3413
			3.3824	4.34383
			3.38609	4.34636
			3.38978	4.34889
			3.39347	4.35142
			3.39717	4.35395
			3.40086	4.35647
			3.40455	4.359
			3.40824	4.36153
			3.41194	4.36406
			3.41563	4.36659
			3.41932	4.36912
			3.42301	4.37165
			3.42671	4.37418
			3.4304	4.37671
			3.43409	4.37924
			3.43778	4.38177
			3.44148	4.3843
			3.44517	4.38683
			3.44886	4.38936
			3.45255	4.39189
			3.45625	4.39442
			3.45994	4.39695
			3.46363	4.39948
			3.46733	4.40201
			3.47102	4.40454
			3.47471	4.40707
			3.4784	4.4096
			3.4821	4.41212
			3.48579	4.41465
			3.48948	4.41718
			3.49317	4.41971
			3.49687	4.42224
			3.50056	4.42477
			3.50425	4.4273
			3.50794	4.42983
			3.51164	4.43236
			3.51533	4.43489
			3.51902	4.43742
			3.52271	4.43995
			3.52641	4.44248
			3.5301	4.44501
			3.53379	4.44754
			3.53748	4.45007
			3.54118	4.4526
			3.54487	4.45513
			3.54856	4.45766
			3.55225	4.46019
			3.55595	4.46272
			3.55964	4.46525
			3.56333	4.46777
			3.56702	4.4703
			3.57072	4.47283
			3.57441	4.47536
			3.5781	4.47789
			3.58179	4.48042
			3.58549	4.48295
			3.58918	4.48548
			3.59287	4.48801
			3.59657	4.49054
			3.60026	4.49307
			3.60395	4.4956
			3.60764	4.49813
			3.61134	4.50066
			3.61503	4.50319
			3.61872	4.50572
			3.62241	4.50825
			3.62611	4.51078
			3.6298	4.51331
			3.63349	4.51584
			3.63718	4.51837
			3.64088	4.52089
			3.64457	4.52342
			3.64826	4.52595
			3.65195	4.52848
			3.65565	4.53101
			3.65934	4.53354
			3.66303	4.53607
			3.66672	4.5386
			3.67042	4.54113
			3.67411	4.54366
			3.6778	4.54619
			3.68149	4.54872
			3.68519	4.55125
			3.68888	4.55378

## Sheet: Figure5b
Selectivity test toward interference gases (NH3, VOCs (ethanol, isopropanol, and acetone), and odorant molecules (1-heptanol, 2-ethylfenchol, octanal, and geraniol)).
	Adsorption kinetics k (ppb/s)	ΔR/R0 (%)
1-heptanol	0.00389	0.0051
octanal	0.00581	0.01447
2-ethylfenchol	0.01688	0.01092
geraniol	0.02035	0.00968
isopropanol	0.04365	-0.0955
acetone	0.0424	-0.13829
ethanol	0.08119	-0.14668
NH3	0.06296	-0.1067
NO2	0.12939	0.7454

[truncated: 8 more sheets: Figure5d, Figure5e, Figure6a, Figure6b, Figure 6d, Figure 7a, Figure 7b, Figure 7d]
